# Supplementary material for: Reconstruction of composite regulator-target splicing networks from high-throughput transcriptome data
Source: BMC Genomics. 2015 Oct 2;16(Suppl 10):S7. doi: 10.1186/1471-2164-16-S10-S7 (PMC4603746; doi:10.1186/1471-2164-16-S10-S7)
Supplement: Additional File 2 — This file contains in tab separated format the complete inverse covariance matrix that specifies the structure of the recovered splicing network. Non-zero off-diagonal entries correspond to edges in the graph. [file 1471-2164-16-S10-S7-S2.zip]

Archive with 1 entries (1 files):
- InverseCovarianceMatrix.tsv
