# Supplementary material for: Reconstruction of composite regulator-target splicing networks from high-throughput transcriptome data
Source: BMC Genomics. 2015 Oct 2;16(Suppl 10):S7. doi: 10.1186/1471-2164-16-S10-S7 (PMC4603746; doi:10.1186/1471-2164-16-S10-S7)
Supplement: Additional File 3 — This file contains annotation information for all the network components: Lists of the exon and gene IDs and symbols of the network components as well as genomic coordinates of the exon components in BED format. [file 1471-2164-16-S10-S7-S3.zip]

Archive with 8 entries (7 files):
- ./._NetComponentAnnotation
- NetComponentAnnotation
- NetComponentAnnotation/._Net_ExonIDs2Names.tsv
- NetComponentAnnotation/Net_ExonIDs2Names.tsv
- NetComponentAnnotation/._Net_Exons.bed
- NetComponentAnnotation/Net_Exons.bed
- NetComponentAnnotation/._Net_GeneIDs2Names.tsv
- NetComponentAnnotation/Net_GeneIDs2Names.tsv
