# Supplementary material for: Reconstruction of composite regulator-target splicing networks from high-throughput transcriptome data
Source: BMC Genomics. 2015 Oct 2;16(Suppl 10):S7. doi: 10.1186/1471-2164-16-S10-S7 (PMC4603746; doi:10.1186/1471-2164-16-S10-S7)
Supplement: Additional File 3 — This file contains annotation information for all the network components: Lists of the exon and gene IDs and symbols of the network components as well as genomic coordinates of the exon components in BED format. [file 1471-2164-16-S10-S7-S3.zip › NetComponentAnnotation/Net_ExonIDs2Names.tsv]

FBgn0003392:15	shi:15
FBgn0003392:19	shi:19
FBgn0259240:19	Ten-a:19
FBgn0259240:20	Ten-a:20
CG5651:2	pix:2
CG7850:2	puc:2
CG7850:3	puc:3
FBgn0261854:7	CG42783:7
FBgn0261854:4	CG42783:4
FBgn0037245:5	growl:5
FBgn0015624:2	nej:2
FBgn0026875:10	CG3638:10
FBgn0026875:5	CG3638:5
FBgn0025741:10	plexA:10
CG17471:3	CG17471:3
CG17471:6	CG17471:6
CG17471:8	CG17471:8
CG2201:6	CG2201:6
CG10130:2	Sec61beta:2
FBgn0030850:4	CG8408:4
FBgn0028582:12	lqf:12
CG5266:3	Pros25:3
CG8625:3	Iswi:3
CG8625:2	Iswi:2
FBgn0260392:4	CG42518:4
CG8804:3	wun:3
CG10527:2	CG10527:2
CG10545:8	Gbeta13F:8
CG10545:10	Gbeta13F:10
CG10777:2	CG10777:2
CG10701:11	Moe:11
CG12358:3	Paip2:3
CG12424:2	CG12424:2
CG12424:5	CG12424:5
CG12676:2	ed:2
CG12676:7	ed:7
CG1311:7	CG1311:7
CG12581:3	CG12581:3
CG1475:2	RpL13A:2
CG1495:4	CaMKI:4
CG1495:7	CaMKI:7
CG8947:2	26-29-p:2
CG33981:2	CG33981:2
CG33981:3	CG33981:3
CG33981:7	CG33981:7
CG33981:8	CG33981:8
CG33981:9	CG33981:9
CG1507:7	Pur-alpha:7
CG14222:3	CG14222:3
CG14226:2	dome:2
CG1560:2	mys:2
CG3000:2	rap:2
CG3000:3	rap:3
CG1640:2	CG1640:2
CG1783:3	Slip1:3
CG1681:3	CG1681:3
CG1683:2	Ant2:2
CG1710:2	Hcf:2
CG1710:11	Hcf:11
CG1836:4	Rad23:4
CG1862:3	Ephrin:3
CG1891:3	sax:3
CG3412:2	slmb:2
CG3412:4	slmb:4
CG3412:5	slmb:5
CG3412:7	slmb:7
CG32067:3	simj:3
CG3481:3	Adh:3
CG3525:2	eas:2
CG3525:12	eas:12
CG3525:9	eas:9
CG32180:6	Eip74EF:6
FBgn0028386:3	cic:3
FBgn0028386:6	cic:6
FBgn0028386:12	cic:12
FBgn0028386:7	cic:7
FBgn0052296:2	Mrtf:2
CG3779:6	numb:6
CG14996:2	Chd64:2
CG5261:4	CG5261:4
CG5261:6	CG5261:6
CG3954:5	csw:5
CG3838:2	CG3838:2
FBgn0004860:4	ph-d:4
FBgn0004860:2	ph-d:2
CG3991:7	TppII:7
CG3991:12	TppII:12
FBgn0034372:4	Gint3:4
FBgn0034372:2	Gint3:2
CG3907:3	CG3907:3
CG3907:6	CG3907:6
CG5374:3	T-cp1:3
FBgn0052500:2	CG32500:2
CG5537:2	CG5537:2
CG16721:3	CG16721:3
FBgn0037707:2	RnpS1:2
CG7070:3	PyK:3
FBgn0002921:7	Atpalpha:7
FBgn0002921:12	Atpalpha:12
CG5683:5	Aef1:5
CG7100:2	CadN:2
CG7100:5	CadN:5
CG7100:8	CadN:8
CG7100:11	CadN:11
CG7100:13	CadN:13
CG7100:15	CadN:15
CG7100:19	CadN:19
CG7100:28	CadN:28
CG7100:34	CadN:34
FBgn0004449:5	Ten-m:5
FBgn0004449:4	Ten-m:4
FBgn0004449:3	Ten-m:3
FBgn0039186:6	CG5746:6
FBgn0039186:4	CG5746:4
FBgn0039186:3	CG5746:3
FBgn0039186:2	CG5746:2
CG18332:3	CSN3:3
CG18332:4	CSN3:4
CG18332:5	CSN3:5
FBgn0003659:14	Sxl:14
FBgn0003659:11	Sxl:11
FBgn0003659:15	Sxl:15
CG16973:4	msn:4
CG16973:5	msn:5
CG16973:20	msn:20
CG16973:21	msn:21
CG16973:15	msn:15
CG16973:11	msn:11
CG18492:3	Tak1:3
CG18492:5	Tak1:5
CG18492:6	Tak1:6
CG18492:7	Tak1:7
CG5930:3	TfIIA-L:3
CG7324:4	CG7324:4
CG7324:7	CG7324:7
FBgn0040493:5	granny-smith:5
CG7425:5	eff:5
CG18608:2	prod:2
CG7530:7	CG7530:7
FBgn0035793:5	CG7546:5
FBgn0035793:7	CG7546:7
CG7597:3	CG7597:3
CG7597:6	CG7597:6
CG9007:2	CG9007:2
CG9042:6	Gpdh:6
FBgn0030608:4	Lsd-2:4
FBgn0030608:2	Lsd-2:2
CG9075:6	eIF-4a:6
CG9177:3	eIF5:3
CG7740:2	prominin-like:2
CG7740:5	prominin-like:5
CG7740:13	prominin-like:13
CG7740:14	prominin-like:14
FBgn0010424:2	TpnC73F:2
FBgn0010424:3	TpnC73F:3
FBgn0010424:5	TpnC73F:5
FBgn0039241:7	CG11089:7
FBgn0039241:9	CG11089:9
CG11050:2	CG11050:2
CG11050:4	CG11050:4
CG9330:4	CG9330:4
CG11151:2	CG11151:2
CG9484:5	hyd:5
CG9484:6	hyd:6
CG9484:18	hyd:18
FBgn0035542:8	CG11347:8
FBgn0035397:14	CG11486:14
FBgn0035397:17	CG11486:17
FBgn0042650:2	disco-r:2
CG11505:5	CG11505:5
CG9983:4	Hrb98DE:4
CG9983:5	Hrb98DE:5
CG9998:4	U2af50:4
CG2050:3	mod:3
FBgn0033194:10	CG2093:10
FBgn0033194:16	CG2093:16
FBgn0033194:21	CG2093:21
FBgn0033194:26	CG2093:26
FBgn0033194:28	CG2093:28
CG2161:2	Rga:2
CG2161:3	Rga:3
FBgn0039902:2	CG2177:2
CG2186:3	CG2186:3
CG2186:5	CG2186:5
CG2204:3	G-oalpha47A:3
CG2206:7	l(1)G0193:7
CG11961:13	CG11961:13
CG11961:5	CG11961:5
CG11961:6	CG11961:6
FBgn0002306:9	sas:9
FBgn0000578:9	ena:9
FBgn0000578:13	ena:13
FBgn0039135:3	CG13603:3
CG4006:2	Akt1:2
CG4013:8	Smr:8
CG4013:14	Smr:14
CG4013:15	Smr:15
CG4070:3	Tis11:3
CG4080:2	CG4080:2
CG4080:4	CG4080:4
CG31224:5	CG31224:5
CG4091:2	CG4091:2
CG2637:3	Fs(2)Ket:3
CG2671:5	l(2)gl:5
FBgn0004648:5	svr:5
CG4170:2	vig:2
CG4170:3	vig:3
CG4182:2	yellow-c:2
FBgn0003177:17	pyd:17
CG4211:4	nonA:4
FBgn0015924:3	crq:3
CG2890:3	PPP4R2r:3
CG4337:2	mtSSB:2
CG2991:3	CG2991:3
CG2991:5	CG2991:5
CG4620:3	unk:3
CG4620:4	unk:4
FBgn0013263:7	Trl:7
CG6223:5	betaCop:5
CG6224:5	dbo:5
CG6235:3	tws:3
CG6235:4	tws:4
CG6235:9	tws:9
CG4993:5	PRL-1:5
CG6398:3	CG6398:3
CG4931:6	Sra-1:6
CG4931:7	Sra-1:7
CG4943:6	lack:6
FBgn0039261:5	CG6422:5
FBgn0039261:4	CG6422:4
FBgn0032774:4	CG17549:4
CG17697:2	fz:2
CG17697:4	fz:4
CG17870:13	14-3-3zeta:13
CG8118:4	mam:4
CG8118:10	mam:10
CG6783:2	CG6783:2
CG17841:3	CG17841:3
CG8156:4	Arf51F:4
CG6707:3	CG6707:3
CG6721:4	Gap1:4
CG7035:6	Cbp80:6
CG7533:2	chrb:2
CG7533:3	chrb:3
CG17052:2	obst-A:2
CG17052:3	obst-A:3
FBgn0086758:10	chinmo:10
FBgn0086758:11	chinmo:11
CG8597:10	lark:10
CG8098:4	Picot:4
CG8098:5	Picot:5
FBgn0040045:4	CG12460:4
CG3036:5	CG3036:5
CG31908:2	CG31908:2
CG5460:5	H:5
CG3484:4	Adhr:4
CG9553:3	chic:3
CG8912:2	Psi:2
CG8912:3	Psi:3
CG8912:4	Psi:4
CG8912:5	Psi:5
CG9999:2	RanGap:2
CG9999:3	RanGap:3
FBgn0031395:5	CG10874:5
FBgn0031395:4	CG10874:4
CG8933:2	exd:2
FBgn0031681:9	pgant5:9
FBgn0031681:8	pgant5:8
FBgn0031681:7	pgant5:7
FBgn0031681:5	pgant5:5
FBgn0036449:2	bmm:2
FBgn0015949:4	hrg:4
CG8416:4	Rho1:4
CG7823:2	RhoGDI:2
CG7823:3	RhoGDI:3
FBgn0004875:13	enc:13
FBgn0004875:10	enc:10
CG8651:2	trx:2
CG8651:17	trx:17
FBgn0086372:15	lap:15
FBgn0086372:16	lap:16
FBgn0051122:7	CG31122:7
CG8938:3	GstS1:3
FBgn0014362:5	mub:5
FBgn0014362:7	mub:7
FBgn0014362:12	mub:12
FBgn0083077:6	mld:6
CG8405:12	CG8405:12
CG31683:2	CG31683:2
CG10954:7	Arc-p34:7
CG5486:8	Ubp64E:8
FBgn0020611:6	Vha44:6
FBgn0020611:4	Vha44:4
CG6214:6	MRP:6
CG6214:12	MRP:12
CG6214:9	MRP:9
CG6214:11	MRP:11
CG6214:10	MRP:10
CG10120:2	Men:2
CG4768:4	CG4768:4
FBgn0031879:11	SP1070:11
FBgn0031879:8	SP1070:8
FBgn0031879:5	SP1070:5
FBgn0004145:2	Vha16:2
CG2943:2	CG2943:2
CG2943:3	CG2943:3
CG2943:7	CG2943:7
CG2943:10	CG2943:10
CG11094:3	dsx:3
FBgn0260724:3	CG42551:3
FBgn0003031:10	pAbp:10
CG11888:2	Rpn2:2
CG10413:5	CG10413:5
CG4726:2	CG4726:2
CG2304:11	Trc8:11
FBgn0001139:11	gro:11
FBgn0001139:17	gro:17
FBgn0015622:8	Cnx99A:8
FBgn0015622:3	Cnx99A:3
FBgn0052423:10	shep:10
FBgn0052423:9	shep:9
FBgn0052423:3	shep:3
FBgn0052423:2	shep:2
CG5208:3	Patr-1:3
CG5208:4	Patr-1:4
CG4067:2	pug:2
FBgn0044329:5	rdx:5
FBgn0044329:3	rdx:3
CG4220:6	elB:6
CG5547:8	Pect:8
FBgn0000163:3	baz:3
FBgn0000163:4	baz:4
FBgn0000163:5	baz:5
FBgn0000163:7	baz:7
FBgn0033393:5	CG8029:5
CG11525:3	CycG:3
CG3869:13	Marf:13
CG10712:5	Chro:5
FBgn0031738:5	CG9171:5
FBgn0031738:4	CG9171:4
CG10192:3	ofs:3
CG12238:4	l(1)G0084:4
CG12238:9	l(1)G0084:9
CG11064:5	RfaBp:5
CG5422:3	Rox8:3
CG5422:4	Rox8:4
CG3920:2	l(2)k16918:2
CG8287:3	Rab8:3
CG4700:7	Sema-2a:7
CG4700:10	Sema-2a:10
CG4700:13	Sema-2a:13
CG4700:14	Sema-2a:14
CG10640:2	Uev1A:2
CG10289:4	CG10289:4
FBgn0028968:3	gammaCop:3
FBgn0028968:6	gammaCop:6
CG8095:4	scb:4
CG7439:2	AGO2:2
CG7439:4	AGO2:4
CG7439:6	AGO2:6
CG11658:4	CG11658:4
CG10119:2	LamC:2
CG10620:2	Tsf2:2
CG6671:6	AGO1:6
CG12225:3	Spt6:3
CG5830:2	CG5830:2
CG5830:3	CG5830:3
CG5830:4	CG5830:4
FBgn0004624:12	CaMKII:12
FBgn0004624:10	CaMKII:10
FBgn0004624:20	CaMKII:20
CG9712:5	TSG101:5
CG32164:2	CG32164:2
CG32164:5	CG32164:5
FBgn0036897:6	CG8786:6
CR32009:4	CR32009:4
CR32010:6	CR32010:6
CG9132:2	CG9132:2
CG9132:3	CG9132:3
CG4928:5	CG4928:5
CG6117:6	Pka-C3:6
FBgn0004598:6	Fur2:6
FBgn0004598:17	Fur2:17
CG5403:6	retn:6
CG5403:7	retn:7
CG5403:9	retn:9
FBgn0259111:6	CG42253:6
FBgn0259111:4	CG42253:4
FBgn0013765:9	cnn:9
FBgn0013765:8	cnn:8
FBgn0013765:7	cnn:7
FBgn0027534:9	CG11006:9
FBgn0027534:10	CG11006:10
FBgn0027534:11	CG11006:11
FBgn0027534:4	CG11006:4
FBgn0031020:2	Nat1:2
CG1838:4	myoglianin:4
CG31628:2	ade3:2
CG11059:10	cals:10
CG11059:11	cals:11
FBgn0022984:5	qkr58E-3:5
CG5490:5	Tl:5
CG17273:2	CG17273:2
CG17273:3	CG17273:3
CG17921:2	HmgZ:2
CG10082:4	CG10082:4
CG2286:2	ND75:2
FBgn0063485:8	Lasp:8
CG3299:5	Vinc:5
CG2841:2	ptr:2
FBgn0030049:7	CG11265:7
FBgn0030049:6	CG11265:6
FBgn0037621:2	CG9797:2
CG32556:7	CG32556:7
CG17245:4	plexB:4
CG9086:8	CG9086:8
CG4035:7	eIF-4E:7
CG8402:11	PpD3:11
CG8402:4	PpD3:4
CG8402:6	PpD3:6
CG10223:2	Top2:2
CG10223:3	Top2:3
FBgn0027657:4	glob1:4
FBgn0032938:10	CG8671:10
CG5014:3	Vap-33-1:3
CG5014:5	Vap-33-1:5
FBgn0035987:4	CG3689:4
FBgn0013759:4	Caki:4
FBgn0013759:6	Caki:6
FBgn0003349:22	sdt:22
FBgn0003349:24	sdt:24
FBgn0003349:18	sdt:18
CG3981:2	Unc-76:2
CG2519:11	CG2519:11
CG2519:4	CG2519:4
CG10060:3	G-ialpha65A:3
FBgn0039969:6	CG17510:6
CG1815:10	CG1815:10
CG10083:2	CG10083:2
CG10083:3	CG10083:3
CG8306:5	CG8306:5
FBgn0034418:5	CG15118:5
FBgn0034418:3	CG15118:3
FBgn0020236:6	ATPCL:6
CG7664:2	crp:2
CG6945:2	CG6945:2
CG6944:2	Lam:2
CG4001:6	Pfk:6
CG4001:10	Pfk:10
CG4654:3	Dp:3
CG4654:4	Dp:4
CG4654:6	Dp:6
CG5384:4	CG5384:4
CG3322:5	LanB2:5
CG3322:6	LanB2:6
CG3322:8	LanB2:8
FBgn0035357:10	CG1244:10
FBgn0035357:13	CG1244:13
CG18811:3	CG18811:3
FBgn0024555:2	flfl:2
FBgn0024555:4	flfl:4
FBgn0024555:10	flfl:10
CG12131:2	Adam:2
CG12131:4	Adam:4
CG7781:3	CG7781:3
FBgn0030089:7	AP-1gamma:7
FBgn0030089:9	AP-1gamma:9
FBgn0030089:16	AP-1gamma:16
CG3903:6	Gli:6
CG9165:3	l(3)02640:3
CG5366:7	CG5366:7
CG8472:3	Cam:3
CG8472:4	Cam:4
CG8485:10	CG8485:10
CG8485:2	CG8485:2
CG8485:7	CG8485:7
CG13849:2	Nop56:2
CG7793:2	Sos:2
CG7793:3	Sos:3
CG7793:5	Sos:5
CG7793:6	Sos:6
CG7776:2	E(Pc):2
CG7776:3	E(Pc):3
CG7776:4	E(Pc):4
CG7776:6	E(Pc):6
FBgn0032889:11	CG9331:11
FBgn0000064:5	Ald:5
FBgn0000064:4	Ald:4
CG10236:4	LanA:4
CG10236:10	LanA:10
CG10236:13	LanA:13
CG4180:2	l(2)35Bg:2
CG3499:2	CG3499:2
CG9238:2	CG9238:2
FBgn0000116:2	Argk:2
CG32016:6	CG32016:6
FBgn0032886:3	CG9328:3
CG8581:3	fra:3
CG8581:11	fra:11
CG7873:8	Src42A:8
CG6027:5	cdi:5
CG5304:2	l(2)01810:2
CG8586:2	CG8586:2
CG4254:3	tsr:3
CG8954:2	Smg5:2
FBgn0025681:2	CG3558:2
FBgn0025681:4	CG3558:4
CG8430:2	Got1:2
CG10365:2	CG10365:2
CG10365:4	CG10365:4
FBgn0034504:4	CG8929:4
FBgn0034504:5	CG8929:5
FBgn0034504:6	CG8929:6
CG9336:2	CG9336:2
CG8604:2	Amph:2
CG8604:4	Amph:4
CG8604:8	Amph:8
FBgn0032880:4	CG9318:4
CG32479:5	CG32479:5
FBgn0036856:6	CG9666:6
FBgn0035094:9	CG9380:9
CG8677:2	CG8677:2
CG8677:4	CG8677:4
FBgn0032518:2	RpL24:2
CG11107:4	CG11107:4
FBgn0038780:4	CG5060:4
CG3203:2	RpL17:2
FBgn0013987:3	MAPk-Ak2:3
FBgn0052205:2	CR32205:2
FBgn0042173:2	CG18853:2
FBgn0042173:3	CG18853:3
CG31739:3	CG31739:3
CG31739:6	CG31739:6
CG7749:3	fat2:3
CG7749:10	fat2:10
CG7749:11	fat2:11
FBgn0030505:4	NFAT:4
FBgn0030505:6	NFAT:6
CG9412:4	rin:4
CG15506:2	CG15506:2
FBgn0028985:7	Spn4:7
FBgn0025777:8	homer:8
FBgn0025777:7	homer:7
FBgn0025777:6	homer:6
CG3832:2	Phm:2
CG3707:5	wapl:5
CG3707:7	wapl:7
CG3744:4	CG3744:4
CG3744:11	CG3744:11
CG5214:4	CG5214:4
CG5215:2	Zn72D:2
CG5215:4	Zn72D:4
CG5215:6	Zn72D:6
FBgn0000541:15	E(bx):15
CG11276:2	RpS4:2
CG11276:4	RpS4:4
FBgn0260391:2	CG42517:2
FBgn0034897:8	CG11299:8
FBgn0034897:9	CG11299:9
FBgn0037968:6	CG12213:6
CG8865:6	Rgl:6
FBgn0015286:4	Rala:4
FBgn0015286:2	Rala:2
FBgn0259220:21	Doa:21
FBgn0259220:26	Doa:26
FBgn0010352:9	Nc73EF:9
FBgn0010352:16	Nc73EF:16
FBgn0010352:10	Nc73EF:10
FBgn0010352:17	Nc73EF:17
CG9056:2	CG9056:2
CG9056:3	CG9056:3
CG9056:9	CG9056:9
CG9056:10	CG9056:10
CG33991:9	nuf:9
FBgn0010715:13	Atg1:13
CG10084:2	swm:2
CG31137:6	twin:6
CG31137:7	twin:7
CR33940:3	pncr009:3L:3
CG10686:4	tral:4
CG10686:6	tral:6
CG40478:2	Dyrk3:2
CG40478:5	Dyrk3:5
CG18497:3	spen:3
CG18497:4	spen:4
CG6995:6	CG6995:6
CG6995:14	CG6995:14
CG6995:19	CG6995:19
FBgn0033460:4	sec24:4
FBgn0033631:9	CG9027:9
FBgn0033631:6	CG9027:6
FBgn0036134:10	Mnf:10
FBgn0004370:8	Ptp10D:8
FBgn0037313:5	CG1161:5
CG1449:5	zfh2:5
CG1449:11	zfh2:11
FBgn0031995:9	CG8475:9
FBgn0031995:8	CG8475:8
FBgn0031995:6	CG8475:6
CG8989:2	His3.3B:2
CG8188:2	CG8188:2
CG32857:2	CG32857:2
CG12598:5	Adar:5
CG12598:6	Adar:6
FBgn0026575:4	hang:4
FBgn0026575:5	hang:5
FBgn0026575:8	hang:8
FBgn0026575:3	hang:3
CG3376:3	CG3376:3
CG3376:5	CG3376:5
FBgn0031674:6	CG31919:6
FBgn0031674:8	CG31919:8
FBgn0031674:9	CG31919:9
FBgn0053995:4	CG33995:4
FBgn0053995:7	CG33995:7
FBgn0053995:8	CG33995:8
CG6906:2	CAH2:2
CG6964:4	Gug:4
CG6964:7	Gug:7
CG6964:9	Gug:9
FBgn0260049:7	flr:7
CG10109:3	L:3
CG10107:6	CG10107:6
CG10107:7	CG10107:7
CG10149:2	Rpn6:2
FBgn0034091:2	mrj:2
CR32011:7	CR32011:7
FBgn0014001:10	Pak:10
FBgn0033739:4	Dyb:4
FBgn0033739:7	Dyb:7
FBgn0033739:8	Dyb:8
FBgn0033699:5	RpS11:5
FBgn0035438:4	PHGPx:4
FBgn0027790:2	GV1:2
FBgn0027790:4	GV1:4
FBgn0002873:3	mud:3
FBgn0002873:4	mud:4
CG10602:3	CG10602:3
CG12075:2	CG12075:2
CG12075:4	CG12075:4
FBgn0011204:3	cue:3
FBgn0028577:3	pUf68:3
FBgn0028577:5	pUf68:5
CG10772:2	Fur1:2
CG10772:6	Fur1:6
CG10772:7	Fur1:7
CG10772:13	Fur1:13
FBgn0041191:6	Rheb:6
CG12233:4	l(1)G0156:4
CG12233:6	l(1)G0156:6
CG12236:3	CG12236:3
CG12403:2	Vha68-1:2
CG12405:3	Prx2540-1:3
FBgn0037363:2	CG1347:2
FBgn0037363:3	CG1347:3
CG12530:2	Cdc42:2
CG1404:2	ran:2
FBgn0032961:4	CG1416:4
CG1417:8	slgA:8
CG1444:2	CG1444:2
CG1448:2	inx3:2
CG1448:3	inx3:3
FBgn0031149:3	CG1518:3
CG1553:3	CG1553:3
FBgn0050118:6	CG30118:6
FBgn0050118:4	CG30118:4
FBgn0050118:8	CG30118:8
CG30185:2	CG30185:2
CG30197:2	CG30197:2
CG30197:3	CG30197:3
CG12703:8	CG12703:8
CG12773:2	CG12773:2
CG12773:5	CG12773:5
CG12773:6	CG12773:6
CG3061:5	CG3061:5
CG14213:3	CG14213:3
CG3166:3	aop:3
CG3210:7	Drp1:7
CG3269:2	Rab2:2
CG3269:3	Rab2:3
CG1822:7	bif:7
CG1873:3	Ef1alpha100E:3
FBgn0029933:9	CG14425:9
FBgn0029933:6	CG14425:6
FBgn0029933:5	CG14425:5
FBgn0029933:4	CG14425:4
CG14472:5	poe:5
CG3373:2	Hmu:2
CG3456:4	Mct1:4
FBgn0052000:16	CG32000:16
FBgn0052000:11	CG32000:11
CG32146:5	dlp:5
CG32146:6	dlp:6
CG32146:9	dlp:9
CG32165:2	CG32165:2
CG32165:5	CG32165:5
CG14779:12	pck:12
CG5099:6	msi:6
CG3664:5	Rab5:5
CG3665:3	Fas2:3
CG5170:3	Dp1:3
CG3798:7	Nmda1:7
CG3798:5	Nmda1:5
CG14938:10	crol:10
CG14938:11	crol:11
CG3998:2	zf30C:2
CG32549:5	CG32549:5
CG32555:7	RhoGAPp190:7
CG32555:9	RhoGAPp190:9
CG32555:12	RhoGAPp190:12
CG32694:3	CG32694:3
CG32685:3	CG32685:3
CG32685:7	CG32685:7
CG5510:2	CG5510:2
CG5508:4	CG5508:4
CG7004:9	fwd:9
CG7004:11	fwd:11
CG7037:2	Cbl:2
CG7037:6	Cbl:6
CG5605:5	eRF1:5
CG5605:6	eRF1:6
CG7073:5	sar1:5
CG5642:2	CG5642:2
CG5654:2	yps:2
CG5654:3	yps:3
CG18250:6	Dg:6
CG18250:10	Dg:10
CG18250:11	Dg:11
CG18250:17	Dg:17
CG7178:4	wupA:4
CG7178:10	wupA:10
CG7184:2	Mkrn1:2
FBgn0003520:3	stau:3
CG16903:2	CG16903:2
CG16944:5	sesB:5
FBgn0035060:7	Eps-15:7
FBgn0035060:6	Eps-15:6
CG7210:3	kel:3
FBgn0000565:6	Eip71CD:6
CG7267:2	CG7267:2
CG7269:3	Hel25E:3
CG7269:6	Hel25E:6
CG5820:3	Gp150:3
CG5821:4	qkr58E-2:4
CG5836:2	SF1:2
CG5836:3	SF1:3
CG5836:5	SF1:5
CG5848:6	cact:6
FBgn0026192:2	par-6:2
CG18426:2	ytr:2
FBgn0037073:3	CG7338:3
CG5915:3	Rab7:3
CG7392:4	Cka:4
CG5935:5	Dek:5
CG5935:6	Dek:6
CG7398:3	Trn:3
CG5942:5	brm:5
FBgn0010328:11	woc:11
CG7478:2	Act79B:2
CG7558:2	Arp66B:2
FBgn0000319:6	Chc:6
FBgn0000319:3	Chc:3
CG7622:2	RpL36:2
CG9088:4	lid:4
FBgn0051314:5	Neu3:5
CG18858:2	CG18858:2
CG7734:4	shn:4
CG7725:6	rogdi:6
CG7725:7	rogdi:7
CG7834:2	CG7834:2
CG7935:4	msk:4
CG9390:3	AcCoAS:3
CG7954:3	stck:3
CG7954:5	stck:5
CG9495:2	Scm:2
CG11266:4	CG11266:4
FBgn0001250:11	if:11
FBgn0001250:10	if:10
CG9636:3	CG9636:3
FBgn0000414:4	Dab:4
FBgn0000414:5	Dab:5
FBgn0012049:7	BtbVII:7
CG9774:3	rok:3
CG9774:7	rok:7
CG9774:10	rok:10
CG11567:4	Cpr:4
FBgn0030219:3	CG9817:3
CG9888:2	Fib:2
CG11665:2	CG11665:2
FBgn0003415:5	skd:5
FBgn0003415:7	skd:7
CG9968:4	Anxb11:4
CG13188:6	CG13188:6
CG13188:7	CG13188:7
CG13188:10	CG13188:10
FBgn0015371:4	chn:4
FBgn0039266:4	CG11791:4
FBgn0035376:6	CG2083:6
FBgn0035376:2	CG2083:2
CG2096:3	flw:3
CG2125:3	ci:3
FBgn0033886:3	CG13349:3
CG13363:2	Suv4-20:2
CG13388:5	Akap200:5
CG2316:3	CG2316:3
FBgn0051092:4	LpR2:4
FBgn0010551:4	l(2)03709:4
CG15154:2	Socs36E:2
CG15154:5	Socs36E:5
CG13739:2	CG13739:2
FBgn0000017:7	Abl:7
FBgn0000017:6	Abl:6
FBgn0000017:2	Abl:2
FBgn0000017:8	Abl:8
CG31211:3	CG31211:3
FBgn0034501:3	CG13868:3
FBgn0034501:2	CG13868:2
CG4119:3	CG4119:3
CG4165:3	CG4165:3
CG13900:9	CG13900:9
FBgn0010288:3	Uch:3
FBgn0034598:6	CG4266:6
FBgn0034598:5	CG4266:5
FBgn0034598:2	CG4266:2
FBgn0034598:8	CG4266:8
CG4244:5	Su(dx):5
CG4244:6	Su(dx):6
CG4257:2	Stat92E:2
CG4257:5	Stat92E:5
FBgn0000542:7	ec:7
FBgn0031637:7	CG2950:7
FBgn0031637:5	CG2950:5
FBgn0031637:4	CG2950:4
FBgn0031637:3	CG2950:3
FBgn0015521:2	oho23B:2
CG31531:4	CG31531:4
CG31531:5	CG31531:5
CG31531:7	CG31531:7
CG33094:4	Synd:4
FBgn0029903:8	pod1:8
FBgn0029903:9	pod1:9
FBgn0029903:11	pod1:11
FBgn0029903:13	pod1:13
FBgn0029903:17	pod1:17
CG4551:5	smi35A:5
CG4561:3	Aats-tyr:3
CG33106:7	mask:7
CG33106:8	mask:8
FBgn0053181:8	CG33181:8
FBgn0029801:3	CG15771:3
CG6033:2	drk:2
CG6033:3	drk:3
CG6033:4	drk:4
CG6033:11	drk:11
CG4609:13	fax:13
CG33232:2	CG33232:2
CG33232:5	CG33232:5
FBgn0250861:4	RanBPM:4
FBgn0250861:7	RanBPM:7
FBgn0250861:13	RanBPM:13
FBgn0014467:4	CrebB-17A:4
CG15845:3	Adf1:3
CG6120:2	Tsp96F:2
CG6120:4	Tsp96F:4
FBgn0004401:4	Pep:4
FBgn0004401:2	Pep:2
CG6146:4	Top1:4
FBgn0011745:3	Arp87C:3
FBgn0011745:5	Arp87C:5
CG17332:2	VhaSFD:2
CG17332:7	VhaSFD:7
CG6206:11	CG6206:11
CG4817:2	Ssrp:2
FBgn0003890:7	betaTub97EF:7
FBgn0003890:5	betaTub97EF:5
FBgn0003890:3	betaTub97EF:3
FBgn0003890:2	betaTub97EF:2
CG6014:6	CG6014:6
CG6303:6	Bruce:6
CG6303:12	Bruce:12
CG6303:22	Bruce:22
CG6303:28	Bruce:28
CG6303:30	Bruce:30
FBgn0039465:4	Tsp97E:4
CG6369:3	Smg6:3
CG6369:5	Smg6:5
CG6369:6	Smg6:6
CG6369:7	Smg6:7
CG4913:2	ear:2
CG6376:6	E2f:6
CG6376:10	E2f:10
CG6384:3	Cp190:3
CG6384:4	Cp190:4
CG6395:7	Csp:7
FBgn0053555:6	btsz:6
FBgn0053555:5	btsz:5
FBgn0053555:3	btsz:3
CG6420:3	CG6420:3
CG6554:3	Art1:3
CG6582:4	Aac11:4
CG6593:3	Pp1alpha-96A:3
CG17724:2	CG17724:2
CG17743:5	pho:5
CG17746:2	CG17746:2
CG17759:5	Galpha49B:5
CG17759:6	Galpha49B:6
FBgn0003502:7	Btk29A:7
CG6605:2	BicD:2
CG8078:2	CG8078:2
CG8128:2	CG8128:2
FBgn0026370:6	SRPK:6
FBgn0037702:13	CG8176:13
FBgn0037702:14	CG8176:14
FBgn0037702:9	CG8176:9
FBgn0036043:13	CG8177:13
FBgn0036043:15	CG8177:15
CG8184:4	CG8184:4
CG8184:16	CG8184:16
CG8184:17	CG8184:17
CG6767:3	CG6767:3
CG6767:4	CG6767:4
CG6767:6	CG6767:6
CG6767:9	CG6767:9
CG33936:3	CG33936:3
CG33936:4	CG33936:4
FBgn0004362:2	HmgD:2
CG8251:7	Pgi:7
FBgn0013997:8	Nrx-IV:8
CG8290:4	CG8290:4
FBgn0037182:4	CG6838:4
FBgn0037182:8	CG6838:8
CG6831:10	rhea:10
CG6851:3	Mtch:3
FBgn0036813:3	Aut1:3
CG32529:5	CG32529:5
FBgn0031374:8	CG7337:8
FBgn0031374:14	CG7337:14
FBgn0038364:7	CG4699:7
FBgn0038364:10	CG4699:10
FBgn0085402:15	Ect4:15
FBgn0085403:2	Rapgap1:2
FBgn0039993:4	CG17691:4
FBgn0027339:4	jim:4
FBgn0027339:6	jim:6
FBgn0028371:7	jbug:7
FBgn0028371:10	jbug:10
FBgn0036337:2	CG11255:2
FBgn0085391:8	CG34362:8
FBgn0034412:6	CG15105:6
FBgn0034412:9	CG15105:9
FBgn0010548:8	Aldh-III:8
FBgn0010548:15	Aldh-III:15
FBgn0061200:4	Nup153:4
FBgn0061200:7	Nup153:7
FBgn0061200:8	Nup153:8
FBgn0261626:9	CG42709:9
FBgn0035437:4	CG11526:4
FBgn0260794:8	CG42574:8
CG2560:2	Cpr11A:2
FBgn0031118:14	RhoGAP19D:14
FBgn0031118:12	RhoGAP19D:12
FBgn0031118:4	RhoGAP19D:4
FBgn0003013:13	osa:13
FBgn0003013:11	osa:11
FBgn0003013:9	osa:9
FBgn0003013:5	osa:5
FBgn0003013:6	osa:6
FBgn0039026:9	CG7029:9
CG5887:4	desat1:4
CG33957:11	cp309:11
FBgn0260994:3	CG42595:3
FBgn0015513:3	mbc:3
FBgn0015513:6	mbc:6
FBgn0052130:8	stv:8
FBgn0052062:12	CG32062:12
FBgn0052062:5	CG32062:5
FBgn0262125:4	sec23:4
FBgn0037321:3	CG1172:3
FBgn0035388:3	CG2162:3
FBgn0035388:4	CG2162:4
FBgn0035388:10	CG2162:10
CG33967:2	CG33967:2
CG33967:7	CG33967:7
FBgn0033853:3	CG6145:3
FBgn0259682:11	CG42351:11
FBgn0259682:10	CG42351:10
FBgn0259682:12	CG42351:12
FBgn0259682:8	CG42351:8
FBgn0260008:5	Ucrh:5
FBgn0037643:7	skap:7
FBgn0037643:10	skap:10
FBgn0259202:4	CG42306:4
FBgn0259202:2	CG42306:2
FBgn0039945:3	CG17159:3
FBgn0002183:2	dre4:2
FBgn0029176:4	Ef1gamma:4
FBgn0025373:5	Fpps:5
FBgn0025373:4	Fpps:4
FBgn0003165:5	pum:5
FBgn0003165:4	pum:4
FBgn0003165:3	pum:3
FBgn0003165:2	pum:2
FBgn0003165:6	pum:6
FBgn0026188:11	ps:11
FBgn0014857:2	His3.3A:2
CG16901:6	sqd:6
CG16901:11	sqd:11
FBgn0026401:5	Nipped-B:5
FBgn0026401:2	Nipped-B:2
FBgn0030052:5	CG12065:5
CG8428:5	spin:5
FBgn0039936:9	CG11148:9
FBgn0039936:3	CG11148:3
FBgn0039936:8	CG11148:8
FBgn0010905:6	Spn:6
FBgn0000100:2	RpLP0:2
FBgn0020304:6	drongo:6
FBgn0023458:9	Rbcn-3A:9
FBgn0023458:7	Rbcn-3A:7
FBgn0023458:3	Rbcn-3A:3
FBgn0034971:3	CG3209:3
FBgn0034971:4	CG3209:4
FBgn0029709:2	CHOp24:2
FBgn0053197:2	mbl:2
FBgn0025724:2	beta'Cop:2
FBgn0000634:12	Fas1:12
FBgn0000634:13	Fas1:13
FBgn0000634:15	Fas1:15
FBgn0039116:3	CG10375:3
FBgn0021873:3	Gef26:3
FBgn0050389:3	CG30389:3
FBgn0050389:2	CG30389:2
CG12244:3	lic:3
FBgn0035895:10	Unr:10
FBgn0035895:9	Unr:9
FBgn0035895:8	Unr:8
FBgn0035895:2	Unr:2
FBgn0035895:7	Unr:7
CG31992:52	gw:52
CG31992:5	gw:5
CG31992:6	gw:6
CG31992:8	gw:8
CG5064:2	Srp68:2
FBgn0039944:2	CG17162:2
FBgn0034180:10	CG15609:10
FBgn0034180:9	CG15609:9
FBgn0034180:8	CG15609:8
FBgn0034180:7	CG15609:7
FBgn0000562:3	egl:3
FBgn0000562:2	egl:2
FBgn0023213:8	eIF4G:8
FBgn0023213:3	eIF4G:3
FBgn0020620:8	RN-tre:8
FBgn0001297:5	kay:5
FBgn0039581:7	Moca-cyp:7
FBgn0039581:8	Moca-cyp:8
FBgn0039581:9	Moca-cyp:9
FBgn0039581:5	Moca-cyp:5
FBgn0004419:3	me31B:3
FBgn0250818:6	CG34360:6
FBgn0040382:3	CG5273:3
FBgn0015024:4	CkIalpha:4
FBgn0004436:2	UbcD6:2
FBgn0035024:3	CG11414:3
FBgn0013746:7	alien:7
FBgn0013746:3	alien:3
FBgn0010470:5	Fkbp13:5
CG6169:4	Dcp2:4
CG6169:8	Dcp2:8
FBgn0004117:6	Tm2:6
FBgn0259211:17	grh:17
FBgn0259211:19	grh:19
FBgn0259211:18	grh:18
CG8522:7	HLH106:7
FBgn0003321:7	sbr:7
FBgn0037614:2	CG8116:2
FBgn0037614:4	CG8116:4
FBgn0004587:3	B52:3
FBgn0004587:4	B52:4
FBgn0052675:4	Tango5:4
FBgn0004237:4	Hrb87F:4
FBgn0013954:2	FK506-bp2:2
FBgn0011300:9	babo:9
FBgn0011300:5	babo:5
FBgn0034237:3	eIF3-S9:3
FBgn0260233:5	CG42507:5
FBgn0260233:4	CG42507:4
FBgn0052541:5	CG32541:5
FBgn0026781:3	Prosalpha6:3
FBgn0026781:2	Prosalpha6:2
FBgn0260798:12	Gprk1:12
FBgn0041188:4	Atx2:4
FBgn0038877:2	CG3308:2
FBgn0034282:9	Mapmodulin:9
FBgn0034282:5	Mapmodulin:5
FBgn0034282:3	Mapmodulin:3
FBgn0024187:15	syd:15
FBgn0024187:7	syd:7
CG1512:2	cul-2:2
CG1512:5	cul-2:5
CG1512:8	cul-2:8
FBgn0261268:7	cul-3:7
FBgn0261268:2	cul-3:2
FBgn0027066:7	Eb1:7
FBgn0250842:3	CG17575:3
CG9326:3	szar:3
CG3733:2	Chd1:2
CG3733:6	Chd1:6
CG5870:4	beta-Spec:4
FBgn0000404:5	CycA:5
FBgn0000404:3	CycA:3
CG10260:4	CG10260:4
CG2922:4	exba:4
FBgn0035765:3	CG8600:3
FBgn0016070:6	smg:6
FBgn0259917:4	CG42446:4
FBgn0259917:2	CG42446:2
FBgn0082582:18	tmod:18
FBgn0082582:20	tmod:20
FBgn0011764:10	Dsp1:10
FBgn0011764:12	Dsp1:12
FBgn0038501:4	CG5319:4
FBgn0050045:2	Cpr49Aa:2
FBgn0033313:8	Cirl:8
FBgn0033313:12	Cirl:12
FBgn0033313:13	Cirl:13
CG14939:2	CG14939:2
FBgn0037752:2	RpS29:2
CG2674:3	M(2)21AB:3
CG2674:6	M(2)21AB:6
FBgn0035981:4	CG4452:4
FBgn0017397:4	how:4
FBgn0017397:6	how:6
FBgn0004167:6	kst:6
FBgn0004167:8	kst:8
FBgn0004167:9	kst:9
FBgn0004167:10	kst:10
FBgn0004167:18	kst:18
FBgn0004838:5	Hrb27C:5
FBgn0003660:2	Syb:2
FBgn0038197:10	foxo:10
FBgn0038197:11	foxo:11
FBgn0038197:6	foxo:6
FBgn0011274:6	Dif:6
FBgn0011274:4	Dif:4
FBgn0025803:30	SNF4Agamma:30
FBgn0013733:6	shot:6
FBgn0013733:3	shot:3
FBgn0013733:22	shot:22
FBgn0013733:2	shot:2
FBgn0050011:8	gem:8
FBgn0050011:11	gem:11
FBgn0014026:4	RpL7A:4
FBgn0014026:3	RpL7A:3
FBgn0005536:28	Mbs:28
FBgn0037443:9	CG1021:9
FBgn0037443:6	CG1021:6
FBgn0037443:3	CG1021:3
FBgn0037443:10	CG1021:10
FBgn0085430:2	CG34401:2
FBgn0085430:6	CG34401:6
FBgn0085430:7	CG34401:7
FBgn0010225:7	Gel:7
FBgn0010225:10	Gel:10
FBgn0010225:11	Gel:11
FBgn0040752:6	Prosap:6
FBgn0040752:4	Prosap:4
FBgn0040752:3	Prosap:3
FBgn0003016:8	osp:8
FBgn0002968:5	Nrg:5
FBgn0002968:7	Nrg:7
FBgn0002968:10	Nrg:10
CG17520:4	CkIIalpha:4
FBgn0036340:2	SRm160:2
FBgn0085308:2	CG34279:2
FBgn0029504:5	CHES-1-like:5
FBgn0029504:3	CHES-1-like:3
FBgn0039054:6	CG13830:6
FBgn0030234:5	CG15211:5
FBgn0003501:2	Src64B:2
FBgn0038286:3	CG6966:3
FBgn0033544:10	CG7220:10
FBgn0033544:7	CG7220:7
FBgn0003425:21	sli:21
FBgn0003425:9	sli:9
FBgn0003425:8	sli:8
FBgn0020510:5	Abi:5
FBgn0020510:4	Abi:4
FBgn0020510:3	Abi:3
FBgn0053208:20	MICAL:20
FBgn0085478:6	CG34449:6
FBgn0003744:2	trc:2
CG9580:3	Sdic1:3
CG33497:3	Sdic2:3
CG32823:3	Sdic3:3
CG33499:3	Sdic4:3
FBgn0032147:2	IP3K1:2
FBgn0013342:8	n-syb:8
FBgn0033229:2	CG12822:2
FBgn0050382:3	CG30382:3
FBgn0050382:2	CG30382:2
FBgn0002783:3	mor:3
FBgn0085432:20	pan:20
FBgn0085432:19	pan:19
FBgn0086902:5	kis:5
FBgn0038881:7	CG16791:7
FBgn0038881:3	CG16791:3
FBgn0038881:13	CG16791:13
FBgn0038881:11	CG16791:11
FBgn0038808:4	Srp14:4
FBgn0038809:5	CG16953:5
FBgn0001098:2	Gdh:2
FBgn0023212:3	Elongin-B:3
FBgn0027951:13	MTA1-like:13
FBgn0027951:4	MTA1-like:4
FBgn0250911:5	CG42245:5
FBgn0250911:8	CG42245:8
FBgn0027279:11	l(1)G0196:11
FBgn0027279:12	l(1)G0196:12
FBgn0085412:13	CG34383:13
FBgn0085412:16	CG34383:16
FBgn0085412:10	CG34383:10
FBgn0259143:4	CG42258:4
FBgn0010415:2	Sdc:2
FBgn0010415:3	Sdc:3
FBgn0259727:2	CG42381:2
FBgn0034649:2	CG9865:2
FBgn0259699:4	CG42353:4
FBgn0259699:5	CG42353:5
FBgn0051534:8	CG31534:8
FBgn0035001:15	slik:15
FBgn0023172:4	RhoGEF2:4
FBgn0023172:17	RhoGEF2:17
FBgn0023172:18	RhoGEF2:18
FBgn0023172:21	RhoGEF2:21
FBgn0023172:23	RhoGEF2:23
FBgn0023172:9	RhoGEF2:9
FBgn0003345:12	sd:12
FBgn0053546:2	gfzf:2
CG6355:2	CG6355:2
CG6355:3	CG6355:3
CG6355:6	CG6355:6
CG6355:7	CG6355:7
CG6355:8	CG6355:8
FBgn0033246:10	CG11198:10
FBgn0033246:7	CG11198:7
FBgn0033246:4	CG11198:4
FBgn0033246:3	CG11198:3
FBgn0000289:10	cg:10
CG14207:3	CG14207:3
FBgn0032821:5	CdGAPr:5
FBgn0034408:8	sano:8
FBgn0020503:15	CLIP-190:15
FBgn0033521:2	CG12896:2
FBgn0259174:4	Nedd4:4
FBgn0259174:12	Nedd4:12
FBgn0259174:19	Nedd4:19
FBgn0259174:21	Nedd4:21
FBgn0259174:22	Nedd4:22
FBgn0259174:15	Nedd4:15
FBgn0259212:21	cno:21
FBgn0259212:9	cno:9
FBgn0259212:12	cno:12
FBgn0032988:4	Tif-IA:4
FBgn0032988:5	Tif-IA:5
FBgn0032005:3	Snx6:3
FBgn0031186:3	CG14614:3
FBgn0010348:3	Arf79F:3
FBgn0052138:7	CG32138:7
FBgn0011571:2	caz:2
FBgn0011571:3	caz:3
FBgn0011571:4	caz:4
FBgn0030737:2	CG9914:2
FBgn0085427:10	CG34398:10
FBgn0085427:13	CG34398:13
FBgn0085427:15	CG34398:15
FBgn0002638:2	Bj1:2
FBgn0038421:2	CG17931:2
FBgn0004399:14	psq:14
FBgn0004399:17	psq:17
FBgn0025140:4	pit:4
FBgn0025140:6	pit:6
FBgn0036576:2	CG5151:2
FBgn0035850:6	Atg18:6
FBgn0032223:5	GATAd:5
FBgn0025640:2	CG13369:2
FBgn0030842:4	CG8557:4
FBgn0030842:3	CG8557:3
FBgn0030842:2	CG8557:2
FBgn0024326:4	Mkk4:4
FBgn0035526:2	CG1316:2
FBgn0035526:7	CG1316:7
FBgn0023097:3	bon:3
FBgn0033636:4	tou:4
FBgn0033636:3	tou:3
FBgn0011785:5	BRWD3:5
CG7364:4	CG7364:4
FBgn0052473:7	CG32473:7
FBgn0028539:4	CG31731:4
FBgn0030151:7	CG1354:7
FBgn0259244:7	CG42342:7
FBgn0035622:3	CG10590:3
FBgn0085409:3	CG34380:3
FBgn0085409:4	CG34380:4
FBgn0085409:9	CG34380:9
FBgn0085409:10	CG34380:10
FBgn0085409:11	CG34380:11
FBgn0003721:13	Tm1:13
FBgn0027335:5	Rip11:5
FBgn0027335:7	Rip11:7
CG5269:5	vib:5
CG5269:8	vib:8
FBgn0028744:4	CG5033:4
FBgn0028743:2	CG5036:2
FBgn0032388:4	CG6686:4
FBgn0032388:6	CG6686:6
FBgn0037705:7	mura:7
FBgn0037705:5	mura:5
FBgn0037705:8	mura:8
FBgn0038720:6	CG6231:6
FBgn0038720:5	CG6231:5
FBgn0034069:3	CG8401:3
FBgn0034068:9	casp:9
FBgn0034068:5	casp:5
FBgn0013325:2	RpL11:2
FBgn0030873:3	CG15814:3
FBgn0033919:5	CG8547:5
FBgn0033919:4	CG8547:4
FBgn0033919:3	CG8547:3
FBgn0033919:2	CG8547:2
FBgn0027529:6	CG8920:6
FBgn0038108:6	CG7518:6
FBgn0038108:8	CG7518:8
FBgn0038108:9	CG7518:9
FBgn0033352:3	CG8232:3
FBgn0033352:8	CG8232:8
FBgn0011225:16	jar:16
FBgn0011225:14	jar:14
FBgn0011225:11	jar:11
FBgn0011225:10	jar:10
FBgn0033466:3	CG12130:3
FBgn0000721:10	for:10
FBgn0035528:2	CG15012:2
FBgn0037804:6	CG11870:6
FBgn0037804:8	CG11870:8
FBgn0037804:10	CG11870:10
FBgn0037804:11	CG11870:11
FBgn0037804:9	CG11870:9
FBgn0033777:4	CG17574:4
FBgn0026076:4	UBL3:4
FBgn0032156:7	CG13124:7
FBgn0032156:10	CG13124:10
FBgn0033638:8	CG9005:8
FBgn0035720:5	CG10077:5
FBgn0050122:7	CG30122:7
FBgn0050359:5	CG30359:5
FBgn0050359:6	CG30359:6
FBgn0001222:9	Hsf:9
FBgn0001222:7	Hsf:7
FBgn0066084:2	RpL41:2
FBgn0037580:3	DppIII:3
FBgn0035533:8	Cip4:8
FBgn0025864:4	Crag:4
FBgn0025864:8	Crag:8
FBgn0025864:12	Crag:12
FBgn0025864:3	Crag:3
FBgn0033663:2	ERp60:2
FBgn0028734:6	Fmr1:6
FBgn0037261:3	CG9775:3
FBgn0032919:2	CG9253:2
FBgn0010434:14	cora:14
FBgn0010434:15	cora:15
FBgn0010434:17	cora:17
FBgn0010434:18	cora:18
FBgn0010434:16	cora:16
FBgn0051989:4	Cap-D3:4
FBgn0020306:4	dom:4
FBgn0260632:6	dl:6
FBgn0259984:4	kuz:4
FBgn0259984:7	kuz:7
FBgn0259984:8	kuz:8
FBgn0259984:9	kuz:9
FBgn0259984:14	kuz:14
FBgn0259984:6	kuz:6
FBgn0001311:13	kkv:13
FBgn0001311:11	kkv:11
FBgn0001311:6	kkv:6
FBgn0031016:4	kek5:4
FBgn0031016:5	kek5:5
FBgn0031016:6	kek5:6
FBgn0010575:11	sbb:11
FBgn0036379:17	bru-3:17
FBgn0036379:11	bru-3:11
FBgn0036379:9	bru-3:9
FBgn0036379:13	bru-3:13
FBgn0261800:3	LanB1:3
FBgn0027567:4	CG8108:4
FBgn0027567:5	CG8108:5
FBgn0027567:7	CG8108:7
FBgn0033339:6	sec31:6
FBgn0003435:6	sm:6
FBgn0003435:3	sm:3
FBgn0035133:13	Ptpmeg:13
CG32594:3	CG32594:3
CG32594:11	CG32594:11
CG17998:3	Gprk2:3
CG17998:10	Gprk2:10
CG17998:12	Gprk2:12
FBgn0061469:7	As:7
FBgn0061469:6	As:6
FBgn0061469:4	As:4
FBgn0061469:2	As:2
FBgn0040587:2	CG17618:2
FBgn0040587:3	CG17618:3
FBgn0040587:4	CG17618:4
FBgn0040587:5	CG17618:5
FBgn0040587:6	CG17618:6
FBgn0016983:4	smid:4
FBgn0016983:9	smid:9
FBgn0016983:10	smid:10
FBgn0035142:7	CG17090:7
FBgn0035142:10	CG17090:10
FBgn0015542:7	sima:7
FBgn0015542:8	sima:8
FBgn0015542:11	sima:11
FBgn0085408:11	CG34379:11
FBgn0030205:5	CG17255:5
FBgn0030205:4	CG17255:4
FBgn0029676:3	CG2947:3
FBgn0029676:4	CG2947:4
FBgn0029676:5	CG2947:5
CG32789:2	CG32789:2
CG32789:3	CG32789:3
FBgn0026758:4	Trf2:4
FBgn0026758:8	Trf2:8
CG18445:5	CG18445:5
CG18445:6	CG18445:6
CG5594:4	CG5594:4
CG5594:12	CG5594:12
CG5594:14	CG5594:14
CG5594:17	CG5594:17
CG5594:23	CG5594:23
FBgn0011754:8	PhKgamma:8
FBgn0011754:5	PhKgamma:5
FBgn0011219:14	Bsg:14
CG8787:2	Asx:2
CG8787:3	Asx:3
CG8787:5	Asx:5
CG8787:7	Asx:7
CG3973:6	CG3973:6
CG3973:9	CG3973:9
FBgn0029891:8	Pink1:8
FBgn0029891:4	Pink1:4
FBgn0010349:4	Dhc64C:4
FBgn0033988:2	pcs:2
FBgn0027948:11	msps:11
FBgn0027948:12	msps:12
FBgn0027948:13	msps:13
FBgn0020621:6	Pkn:6
FBgn0020621:7	Pkn:7
FBgn0038976:2	CG7048:2
FBgn0022382:10	Pka-R2:10
FBgn0022382:7	Pka-R2:7
FBgn0004861:4	ph-p:4
FBgn0004861:2	ph-p:2
FBgn0003093:9	Pkc98E:9
FBgn0261570:9	CG42684:9
FBgn0261570:12	CG42684:12
FBgn0262508:11	CG43078:11
FBgn0262109:2	CR42862:2
FBgn0259214:16	PMCA:16
FBgn0259214:15	PMCA:15
FBgn0030812:16	CG8949:16
FBgn0030812:12	CG8949:12
FBgn0030812:7	CG8949:7
FBgn0030812:5	CG8949:5
FBgn0030812:3	CG8949:3
FBgn0086779:9	step:9
FBgn0015558:5	tty:5
FBgn0028671:3	Vha100-1:3
FBgn0028671:6	Vha100-1:6
FBgn0028671:9	Vha100-1:9
FBgn0013334:7	Sap47:7
FBgn0013334:10	Sap47:10
FBgn0003598:2	Su(var)3-7:2
FBgn0003598:4	Su(var)3-7:4
FBgn0026160:7	tna:7
FBgn0026160:9	tna:9
FBgn0026160:12	tna:12
FBgn0026160:5	tna:5
FBgn0031285:4	CG3662:4
FBgn0035464:3	CG12006:3
FBgn0035464:4	CG12006:4
FBgn0027492:3	wdb:3
FBgn0040092:4	lectin-46Cb:4
FBgn0032305:5	CG6700:5
FBgn0032305:3	CG6700:3
FBgn0015834:2	Trip1:2
FBgn0260970:9	CG42593:9
FBgn0034075:4	Asph:4
FBgn0034075:9	Asph:9
FBgn0034075:10	Asph:10
FBgn0052632:4	Tango13:4
FBgn0052632:5	Tango13:5
FBgn0024242:34	Dys:34
CG2171:2	Tpi:2
CG10473:3	hkl:3
CG17492:6	mib2:6
FBgn0243516:4	Vrp1:4
FBgn0243516:3	Vrp1:3
FBgn0034242:4	CG14480:4
FBgn0003204:2	ras:2
FBgn0051352:12	CG31352:12
FBgn0051352:11	CG31352:11
FBgn0051352:10	CG31352:10
FBgn0051352:7	CG31352:7
FBgn0051352:6	CG31352:6
FBgn0051352:5	CG31352:5
FBgn0015610:2	Caf1:2
FBgn0010473:3	tutl:3
FBgn0010473:6	tutl:6
FBgn0036448:6	CG9311:6
CG1938:7	Dlic2:7
FBgn0033166:5	CG11166:5
FBgn0033166:6	CG11166:6
FBgn0000546:8	EcR:8
FBgn0053144:6	CG33144:6
FBgn0053558:13	CG33558:13
FBgn0053558:21	CG33558:21
FBgn0053558:12	CG33558:12
FBgn0032123:11	Oatp30B:11
FBgn0010280:5	Taf4:5
FBgn0010280:8	Taf4:8
FBgn0010280:11	Taf4:11
FBgn0010280:12	Taf4:12
FBgn0010280:13	Taf4:13
FBgn0003028:4	ovo:4
FBgn0003028:8	ovo:8
FBgn0011817:7	nmo:7
FBgn0011817:8	nmo:8
FBgn0011817:10	nmo:10
FBgn0020279:7	lig:7
FBgn0020279:12	lig:12
FBgn0004169:6	up:6
FBgn0004169:4	up:4
FBgn0004169:3	up:3
FBgn0004169:11	up:11
FBgn0003261:3	Rm62:3
FBgn0005640:16	Eip63E:16
FBgn0005640:17	Eip63E:17
FBgn0032901:7	CG9339:7
FBgn0032901:11	CG9339:11
CG32133:3	CG32133:3
CG32133:4	CG32133:4
CG32133:6	CG32133:6
FBgn0053182:3	Kdm4B:3
FBgn0021764:13	sdk:13
FBgn0038661:7	CG17836:7
CG2791:2	CG2791:2
FBgn0032242:5	CG5355:5
FBgn0250791:2	Snap:2
FBgn0250791:3	Snap:3
FBgn0037471:13	Alh:13
CG8676:2	Hr39:2
FBgn0033688:12	prp8:12
FBgn0033688:9	prp8:9
FBgn0033688:8	prp8:8
FBgn0033688:6	prp8:6
FBgn0033688:4	prp8:4
CG6016:3	CG6016:3
CG6016:7	CG6016:7
FBgn0261263:12	CG42614:12
FBgn0261263:17	CG42614:17
FBgn0261259:13	Fhos:13
FBgn0261573:5	CG42687:5
FBgn0261573:6	CG42687:6
FBgn0261573:9	CG42687:9
FBgn0035500:8	CG14998:8
FBgn0035500:6	CG14998:6
FBgn0083919:10	Zasp:10
FBgn0083919:11	Zasp:11
FBgn0036958:10	CG17233:10
FBgn0052451:5	SPoCk:5
FBgn0032497:8	CG6043:8
FBgn0032497:9	CG6043:9
FBgn0032497:12	CG6043:12
FBgn0032497:15	CG6043:15
FBgn0032006:16	Pvr:16
FBgn0032006:15	Pvr:15
FBgn0032006:11	Pvr:11
FBgn0034051:5	Mlf:5
FBgn0051158:2	CG31158:2
FBgn0051158:4	CG31158:4
FBgn0051158:5	CG31158:5
FBgn0051158:6	CG31158:6
FBgn0051158:15	CG31158:15
FBgn0040070:4	Trx-2:4
FBgn0025836:9	RhoGAP1A:9
FBgn0051195:3	CG31195:3
FBgn0259107:4	CG42250:4
FBgn0034145:12	CG5065:12
CG8479:8	opa1-like:8
FBgn0038063:5	Octbeta2R:5
FBgn0023441:5	fus:5
FBgn0039849:4	CG11334:4
FBgn0037624:2	CG8223:2
FBgn0037624:3	CG8223:3
FBgn0027561:6	CG18659:6
FBgn0026753:2	Vha13:2
FBgn0039600:10	CG1646:10
FBgn0039600:11	CG1646:11
FBgn0039600:6	CG1646:6
FBgn0039600:7	CG1646:7
FBgn0039600:9	CG1646:9
FBgn0039600:12	CG1646:12
FBgn0000228:9	Bsg25D:9
FBgn0000228:8	Bsg25D:8
FBgn0031633:2	CG2976:2
FBgn0003612:4	Su(var)2-10:4
FBgn0005634:9	zip:9
FBgn0026620:5	tacc:5
FBgn0261553:6	CG42671:6
FBgn0261553:4	CG42671:4
FBgn0038787:3	CG4360:3
FBgn0039014:3	CG6982:3
FBgn0039014:4	CG6982:4
FBgn0039014:5	CG6982:5
FBgn0039014:6	CG6982:6
FBgn0039014:7	CG6982:7
FBgn0031418:3	CG3609:3
FBgn0034362:2	CG5323:2
FBgn0027547:2	CG1927:2
FBgn0040286:6	SC35:6
FBgn0040286:4	SC35:4
FBgn0003638:4	su(w[a]):4
FBgn0003638:10	su(w[a]):10
FBgn0003638:11	su(w[a]):11
FBgn0003638:12	su(w[a]):12
FBgn0003638:13	su(w[a]):13
FBgn0003638:14	su(w[a]):14
FBgn0003638:6	su(w[a]):6
FBgn0036286:3	CG10616:3
FBgn0000667:11	Actn:11
FBgn0000667:10	Actn:10
FBgn0000667:9	Actn:9
FBgn0000667:8	Actn:8
FBgn0000667:6	Actn:6
FBgn0036511:3	CG6498:3
FBgn0037137:5	Nopp140:5
FBgn0260463:9	unc-115:9
FBgn0260463:8	unc-115:8
FBgn0260463:5	unc-115:5
FBgn0260463:4	unc-115:4
FBgn0260463:3	unc-115:3
FBgn0035253:14	CG7971:14
FBgn0024987:2	CG3056:2
FBgn0024987:4	CG3056:4
FBgn0027594:6	drpr:6
FBgn0052264:8	CG32264:8
FBgn0259221:6	CG42321:6
FBgn0039690:4	CG1969:4
FBgn0040777:2	CG14767:2
FBgn0031376:3	Der-1:3
FBgn0027580:5	CG1516:5
FBgn0032979:5	CG1832:5
FBgn0032979:2	CG1832:2
FBgn0027601:3	CG9009:3
FBgn0028954:4	CG3287:4
FBgn0030717:3	CG8931:3
FBgn0052428:3	CG32428:3
FBgn0261836:21	CG42768:21
FBgn0029941:2	CG1677:2
FBgn0004369:20	Ptp99A:20
FBgn0022764:14	Sin3A:14
FBgn0022764:10	Sin3A:10
FBgn0036518:5	RhoGAP71E:5
FBgn0000210:8	br:8
FBgn0000210:10	br:10
FBgn0028341:6	l(1)G0232:6
FBgn0011823:2	Pen:2
FBgn0011823:4	Pen:4
FBgn0045073:10	Stim:10
FBgn0045073:6	Stim:6
FBgn0045073:3	Stim:3
FBgn0033269:6	CG8709:6
FBgn0033269:4	CG8709:4
FBgn0033269:3	CG8709:3
FBgn0005648:5	Pabp2:5
FBgn0085375:9	mamo:9
FBgn0037344:4	CG2926:4
FBgn0037344:3	CG2926:3
FBgn0037344:2	CG2926:2
FBgn0036505:7	CG7945:7
FBgn0041092:16	tai:16
FBgn0041092:17	tai:17
FBgn0052207:2	CR32207:2
FBgn0259217:9	Csk:9
FBgn0259217:8	Csk:8
FBgn0259217:4	Csk:4
FBgn0029174:4	FKBP59:4
FBgn0029174:6	FKBP59:6
FBgn0032138:3	CG4364:3
FBgn0043456:4	CG4747:4
FBgn0260749:14	Utx:14
FBgn0260749:11	Utx:11
FBgn0260749:7	Utx:7
FBgn0024320:9	Npc1a:9
FBgn0024320:3	Npc1a:3
FBgn0028704:6	Nckx30C:6
FBgn0028704:3	Nckx30C:3
FBgn0033889:6	CG6701:6
FBgn0033889:3	CG6701:3
FBgn0260462:6	CG12163:6
FBgn0261811:3	pico:3
FBgn0261811:2	pico:2
FBgn0031030:10	Tao-1:10
FBgn0031030:5	Tao-1:5
FBgn0051716:10	CG31716:10
FBgn0051716:18	CG31716:18
FBgn0051716:22	CG31716:22
FBgn0086347:5	Myo31DF:5
FBgn0086347:3	Myo31DF:3
FBgn0010256:3	Rbp2:3
FBgn0010256:4	Rbp2:4
FBgn0010256:5	Rbp2:5
FBgn0035872:6	CG7185:6
FBgn0035872:5	CG7185:5
FBgn0035872:3	CG7185:3
FBgn0035871:2	CG7188:2
FBgn0086361:6	alph:6
FBgn0004595:10	pros:10
FBgn0040284:4	SF2:4
FBgn0040284:3	SF2:3
FBgn0259937:4	Nop60B:4
FBgn0259937:5	Nop60B:5
FBgn0261722:6	flower:6
FBgn0261722:4	flower:4
FBgn0261722:2	flower:2
FBgn0037893:2	CG6719:2
FBgn0004387:8	Klp98A:8
FBgn0004387:7	Klp98A:7
FBgn0004387:3	Klp98A:3
FBgn0004387:2	Klp98A:2
FBgn0003205:2	Ras85D:2
FBgn0260010:3	rump:3
FBgn0039633:3	CG11873:3
FBgn0000662:2	fl(2)d:2
FBgn0000662:5	fl(2)d:5
FBgn0024188:2	san:2
FBgn0034083:5	lbk:5
FBgn0015754:12	Lis-1:12
FBgn0015754:5	Lis-1:5
FBgn0262475:10	CG43065:10
FBgn0262475:11	CG43065:11
FBgn0262475:13	CG43065:13
FBgn0262475:9	CG43065:9
