# Supplementary material for: Reconstruction of composite regulator-target splicing networks from high-throughput transcriptome data
Source: BMC Genomics. 2015 Oct 2;16(Suppl 10):S7. doi: 10.1186/1471-2164-16-S10-S7 (PMC4603746; doi:10.1186/1471-2164-16-S10-S7)
Supplement: Additional File 3 — This file contains annotation information for all the network components: Lists of the exon and gene IDs and symbols of the network components as well as genomic coordinates of the exon components in BED format. [file 1471-2164-16-S10-S7-S3.zip › NetComponentAnnotation/Net_Exons.bed]

chr2L	10313306	10313688	CG5384:4
chr3R	20876903	20877278	FBgn0039266:4
chrX	16526801	16526946	CG9774:3
chr2L	9717870	9718006	FBgn0028704:3
chr3L	9394140	9394706	CG4035:7
chr3R	6525473	6525544	CG4067:2
chr2R	5004683	5005357	FBgn0003612:4
chr3R	24960279	24960320	FBgn0028671:9
chr2R	20289186	20289294	FBgn0035001:15
chr3R	10525400	10525520	CG33967:7
chr3L	20994443	20995026	FBgn0003415:5
chr2R	11975957	11976040	CG18250:6
chr2R	4985694	4985851	CG8078:2
chr2L	21222436	21222617	CG8677:2
chr2L	5276512	5276731	FBgn0000228:8
chr3R	1450612	1450852	CG1475:2
chr2L	5976611	5976782	CG9553:3
chrX	19523549	19523846	CG12238:9
chrX	15754778	15755186	CG10545:8
chr3R	20700715	20701721	CG3744:11
chr3R	25617115	25617442	FBgn0001297:5
chr3L	16687302	16687396	FBgn0063485:8
chr3R	27878203	27878699	CG2050:3
chr3R	5377983	5378144	FBgn0037707:2
chr2R	6644035	6645049	FBgn0053144:6
chr2L	835704	836171	FBgn0020304:6
chr2R	14021376	14021600	FBgn0001222:9
chr3L	9677622	9677955	CG6767:6
chr3R	18981796	18982215	CG4620:3
chrX	18531668	18531819	FBgn0027335:5
chr3R	16125423	16125515	FBgn0028386:12
chr2R	13726820	13726944	FBgn0259211:18
chr3L	9044230	9044315	FBgn0000116:2
chr4	1067890	1068016	FBgn0004624:12
chr3L	3151264	3151372	FBgn0012049:7
chr2L	17718094	17718327	CG7100:5
chr2L	6196544	6196775	FBgn0085409:4
chr2L	9786686	9786802	FBgn0032147:2
chr2R	9072282	9072680	CG17724:2
chrX	16173942	16174024	CG3525:9
chr3L	21413565	21413789	CG6014:6
chr2L	16314451	16314708	CG5848:6
chr2R	15046239	15046560	FBgn0000578:9
chr2R	2018571	2019346	FBgn0000546:8
chrX	2521896	2522397	CG10260:4
chr2L	13630706	13631184	FBgn0259984:9
chr2L	8930484	8930550	FBgn0085427:15
chr3R	24168405	24168531	FBgn0039581:9
chr3L	16621274	16621689	FBgn0000017:6
chr3L	7327642	7327998	FBgn0035765:3
chr2R	14646146	14646385	FBgn0259682:10
chr3L	19862203	19862407	CG8287:3
chr2L	2980470	2980574	CG3733:6
chr3L	9889554	9889735	CG6707:3
chr2R	6321292	6321404	FBgn0250861:7
chr2L	13520	13625	CG2671:5
chr3R	25326039	25326235	CG2304:11
chrX	19533479	19533853	CG14213:3
chr2L	21615608	21615676	CG2201:6
chr2R	12927893	12928329	FBgn0023172:18
chr2L	10459662	10459795	CG6206:11
chr3R	66311	66436	FBgn0010225:11
chr3L	2567046	2567288	CG16973:5
chr2R	7342039	7342174	CG7776:3
chrX	15773299	15773699	CG9056:10
chr3L	9681631	9681699	CG6767:9
chrX	21902834	21904705	FBgn0027279:12
chr3L	3238612	3238982	CG17746:2
chr3R	23794649	23794913	FBgn0003890:3
chrX	17598405	17598633	FBgn0026192:2
chr3L	12799968	12800930	FBgn0027534:4
chr3R	10556233	10556351	CG7530:7
chr3L	13996293	13996515	CG9007:2
chr4	48329	48511	CR32009:4
chr3R	13369222	13369374	CG5836:5
chr3L	22862446	22862571	FBgn0010348:3
chr3R	27286643	27286878	FBgn0039849:4
chr3R	24639603	24641144	FBgn0039600:12
chrX	12571770	12572089	CG4070:3
chr2L	16828857	16828946	CG31739:6
chrX	12212076	12213460	FBgn0259240:19
chr3R	9894123	9894257	FBgn0038197:11
chrX	16970958	16971473	FBgn0030812:16
chr3L	20231838	20232713	FBgn0036958:10
chr3R	11794297	11795316	FBgn0002783:3
chr3L	10577916	10578639	FBgn0052062:12
chr2L	6207537	6207675	FBgn0085409:11
chr4	673272	673468	CG31992:8
chr3L	2796292	2796681	FBgn0035376:6
chr4	372212	372453	FBgn0259214:15
chr2L	1937441	1937583	FBgn0031374:14
chrX	21206194	21206957	FBgn0015558:5
chr3L	7332968	7333008	CG8597:10
chr2L	10401926	10402333	FBgn0051716:22
chr2L	13274990	13275061	FBgn0032497:15
chr3R	23080812	23081117	CG5930:3
chr3R	63347	63539	FBgn0010225:7
chrX	8126462	8126939	FBgn0003349:18
chr2L	17711220	17711409	CG7100:8
chrX	9230958	9231270	FBgn0085478:6
chr4	159000	159200	FBgn0052000:16
chr3R	13521645	13521833	FBgn0003013:6
chr2R	20063440	20063714	FBgn0259937:4
chr2L	10057622	10057759	FBgn0011823:2
chr3R	16409102	16409966	FBgn0038809:5
chr3L	16134427	16135015	FBgn0036576:2
chr3R	4543571	4544093	FBgn0037614:4
chr3L	17537561	17537717	FBgn0259174:22
chr2R	9753566	9753631	FBgn0013733:3
chr2L	4100622	4101128	CG12676:7
chr3L	4115305	4115646	CG14996:2
chr2R	9384873	9385038	CG6033:4
chr3L	3741996	3743772	FBgn0052264:8
chrX	19729677	19730787	FBgn0261811:3
chr2L	13379495	13380114	FBgn0025724:2
chr3R	9092110	9092454	FBgn0003598:4
chr3R	21702254	21702448	CG6120:2
chr2L	7035637	7036035	CG11266:4
chrX	10365651	10365816	FBgn0030205:4
chr3L	17046055	17046385	CG7725:7
chr2R	8494420	8494555	CG8604:2
chr2L	3626337	3627635	FBgn0000721:10
chr3L	13987891	13988880	CG8947:2
chr2L	17417571	17417646	FBgn0011274:4
chr2R	8446376	8446583	CG8581:3
chr3L	19257928	19258543	FBgn0036856:6
chr2L	13635649	13636001	FBgn0259984:14
chr3L	21428125	21428230	CG5683:5
chrX	16175472	16175540	CG3525:12
chr4	27167	27349	CR32011:7
chr3R	11884013	11884266	FBgn0027948:12
chr2R	9389318	9389429	CG6033:11
chr3L	4125881	4126702	FBgn0035500:6
chr3L	4285599	4285769	FBgn0035526:7
chr3R	4905467	4905683	FBgn0003165:4
chr3R	20345318	20345603	CG6593:3
chr3L	12115937	12116674	CG5654:2
chrX	12381860	12382074	CG2560:2
chr3L	14658761	14658900	CG32146:9
chrX	6162800	6163005	CG12225:3
chrX	3693872	3694518	CG32789:3
chr2R	8738280	8738447	FBgn0033777:4
chr2L	8219116	8219298	FBgn0032005:3
chr3L	9361201	9361314	FBgn0035981:4
chr2R	7849882	7850080	CG13188:6
chr3R	3021338	3021617	FBgn0086372:15
chr3R	17147518	17147834	FBgn0038881:3
chrX	15883887	15883983	CG9177:3
chr2L	20792114	20792266	CG9326:3
chr2L	4830040	4830400	FBgn0031633:2
chr3L	1661707	1662381	FBgn0035253:14
chr2L	16278863	16279169	CG7664:2
chrX	16015302	16017343	FBgn0042650:2
chr2L	15066937	15067689	CG4170:2
chr2R	17585893	17586105	CG17921:2
chr3L	5154868	5154908	FBgn0052423:2
chr2R	13162915	13163568	FBgn0053197:2
chrX	9005420	9005561	FBgn0030089:7
chr3L	9773866	9774108	FBgn0036043:15
chr3L	16107412	16107820	FBgn0010280:5
chr2R	16197318	16197688	FBgn0034501:2
chr2L	10005568	10006417	FBgn0043456:4
chr4	470997	471135	CG1495:4
chr4	1093787	1094007	CG11064:5
chr3L	14016688	14018284	CG32133:4
chr2L	11811594	11812682	CG14939:2
chr2R	6335704	6335888	CG2204:3
chr3L	16102722	16103222	CG5215:4
chrX	17085472	17085753	FBgn0000163:5
chr3R	11623809	11624758	FBgn0038364:10
chr3R	7390506	7390833	CG6783:2
chr2R	7194085	7194296	FBgn0025373:4
chr3L	12804748	12804986	FBgn0027534:10
chr2L	12432122	12432204	FBgn0040286:4
chr3L	3354255	3354384	FBgn0004167:9
chrX	13633982	13634145	CG11151:2
chr3L	13030524	13031758	FBgn0036340:2
chr3R	2184814	2185032	FBgn0014001:10
chr2R	1535227	1535329	CG11665:2
chrX	8763247	8763941	CG12075:4
chr2L	6975514	6975609	FBgn0031879:5
chr2R	13668106	13668784	CG33981:3
chr3L	1821807	1822098	FBgn0027790:4
chr2R	20063950	20064354	FBgn0259937:5
chr3R	1367276	1367558	CG2519:11
chrX	7822827	7824348	CG10777:2
chr4	1071320	1071385	FBgn0004624:20
chr2R	6000122	6000463	CG4001:6
chr3R	10102028	10103264	CG8651:2
chr2R	2818568	2820202	FBgn0053558:12
chrX	517829	518377	FBgn0025640:2
chrX	6137187	6137543	FBgn0023458:9
chr2L	8195629	8195976	FBgn0031995:8
chr2R	15248272	15248452	CG11961:5
chr3R	16404861	16404954	FBgn0023212:3
chr2L	5045822	5045925	FBgn0053995:4
chr2L	5539707	5540109	CG7269:6
chr2L	21143564	21143822	FBgn0032919:2
chr2L	2373134	2373425	FBgn0031418:3
chrX	3693533	3693654	CG32789:2
chr3L	6948481	6948596	FBgn0035720:5
chrX	12215948	12216492	FBgn0259240:20
chr4	391717	391983	CG1710:11
chr2R	12027835	12027942	CG8430:2
chr3R	20645451	20646489	CG6995:14
chr3L	17535651	17535912	FBgn0259174:15
chr3R	16122819	16124254	FBgn0028386:7
chr3L	17527451	17527662	FBgn0259174:4
chr3R	5337462	5337718	FBgn0003205:2
chr3R	22082655	22082854	FBgn0000064:5
chr3L	15594735	15595615	FBgn0036518:5
chrX	17540553	17540618	CG32555:7
chrX	16964534	16964655	FBgn0030812:3
chr3R	5574632	5574782	CG8402:4
chr2R	19798914	19799074	CG5594:23
chr3L	11487190	11487832	CG7533:2
chr3L	3085865	3086336	FBgn0035397:17
chr3R	20080716	20080946	FBgn0011225:11
chr2L	13551142	13551666	FBgn0259984:4
chrX	8145234	8145421	CG2286:2
chr2R	10395045	10395817	CG8787:7
chr2L	5047074	5047206	FBgn0053995:7
chr2R	11999701	12000035	FBgn0034075:4
chr3R	25628512	25628565	CG7834:2
chrX	7957873	7958492	CG1560:2
chr3L	8427650	8427827	FBgn0035895:2
chr3R	10633765	10634019	FBgn0053555:5
chr2L	183761	185082	CG18497:3
chrX	14143224	14143330	FBgn0002873:4
chr2L	5770951	5771209	FBgn0031738:5
chr3R	15444518	15444745	FBgn0038720:5
chr3R	19762703	19762741	FBgn0001098:2
chr3R	7202044	7202998	FBgn0004595:10
chr3R	12184405	12184510	FBgn0259917:2
chr3R	16950884	16951106	CG3412:2
chr3R	25141667	25141891	FBgn0015622:3
chr2R	7858643	7859111	CG8290:4
chr4	1064094	1064150	FBgn0004624:10
chr3L	4812057	4812255	FBgn0010349:4
chr3L	16959168	16959458	FBgn0010352:17
chrX	1529865	1530053	FBgn0000210:8
chr2R	2850385	2850600	FBgn0053558:21
chr2R	11211350	11211652	CG8156:4
chr3R	25937404	25938074	FBgn0015542:11
chr2R	3464382	3464509	FBgn0033194:21
chr2R	12419299	12419407	CG4700:14
chrX	12624963	12626433	CG4013:15
chr2R	3718786	3718962	FBgn0050382:2
chr2R	14520931	14521790	FBgn0050122:7
chrX	10500487	10502599	FBgn0030219:3
chr2R	14318921	14319251	FBgn0050118:4
chr3R	8809669	8809769	CG12358:3
chr2L	823637	824137	FBgn0031285:4
chr3R	5334013	5334151	FBgn0260010:3
chr3L	10866745	10866874	FBgn0026160:12
chrX	17354537	17355231	FBgn0030842:2
chr3R	23755926	23756920	CG5508:4
chr2R	5857424	5857712	CG12131:4
chr2R	14007529	14007905	FBgn0003520:3
chrX	16965543	16965781	FBgn0030812:7
chr3L	22264658	22264862	CG6395:7
chrX	19467324	19467497	FBgn0031030:10
chr3L	15964394	15965185	CG5942:5
chr3R	8785015	8786039	FBgn0040493:5
chr3R	21257639	21257703	CG10772:2
chrX	15624810	15625000	CG8184:17
chrX	20922943	20923230	FBgn0031149:3
chr2L	10401077	10401271	FBgn0051716:18
chr2R	12746566	12746754	CG5935:6
chr3L	9383667	9383898	CG4080:2
chr2R	11270908	11271804	FBgn0026370:6
chrX	1245378	1245959	CG12773:5
chr3R	11883751	11883940	FBgn0027948:11
chr2R	9385297	9385394	CG6033:2
chr2R	4847195	4847718	FBgn0011300:9
chr2R	8336705	8337287	FBgn0033739:7
chr2L	14610684	14611260	FBgn0003016:8
chr2L	7499266	7499754	FBgn0085403:2
chr3L	3083733	3083809	FBgn0035397:14
chr2L	17476417	17476617	CG6582:4
chr2L	10275449	10275629	FBgn0260749:11
chr2R	2820629	2821432	FBgn0053558:13
chrX	8458517	8459197	FBgn0030049:7
chr2R	20149687	20151004	CG3376:3
chrX	16324654	16324797	FBgn0026575:4
chr3L	7926098	7926334	FBgn0024187:15
chr2R	10393056	10393986	CG8787:3
chrX	8761582	8761891	CG12075:2
chr2R	8087933	8088055	FBgn0033699:5
chr3L	1337271	1337540	CG9165:3
chr3R	21425229	21425932	CG5099:6
chr3L	13035542	13035639	CG11276:4
chr2R	12214479	12214665	FBgn0020611:6
chrX	1922698	1922783	FBgn0000667:6
chr3L	5155556	5155710	FBgn0052423:3
chrX	1365173	1365636	CG14779:12
chrX	2021657	2023440	FBgn0004861:2
chr3L	827423	827469	CG13900:9
chr2R	19908089	19908220	CG3907:6
chr2R	4607151	4607289	FBgn0040777:2
chrX	9048413	9048718	CG8989:2
chr3L	185135	185303	CG6851:3
chr2R	17996356	17996484	FBgn0243516:4
chr3R	19554389	19554881	CG10365:2
chr2R	16211798	16211916	FBgn0027529:6
chrX	653788	654561	FBgn0040382:3
chr3R	9476531	9476781	CG9412:4
chrX	7580902	7581780	FBgn0029504:3
chr3L	8300693	8300832	FBgn0035871:2
chr3R	18239083	18239179	FBgn0259107:4
chrX	6982611	6982800	FBgn0003659:14
chr2R	20791221	20791311	FBgn0066084:2
chr2R	10506464	10506675	CG10130:2
chr2R	12929305	12929498	FBgn0023172:21
chr3L	15815171	15815908	CG6169:4
chr2L	19779018	19779330	FBgn0032821:5
chr2R	12001540	12002138	FBgn0034075:10
chr2L	15267763	15267933	FBgn0261268:7
chr3R	6152265	6152485	CG6303:6
chr3R	16121922	16122221	FBgn0028386:6
chr2L	10058199	10058769	FBgn0011823:4
chrX	3845448	3845600	CG5014:3
chr2R	19618680	19619052	FBgn0034897:8
chr3R	11779880	11779956	FBgn0013334:10
chrX	20345249	20345509	FBgn0031118:4
chr3L	21265823	21265977	CG9390:3
chr2R	17557042	17557198	FBgn0259727:2
chr3L	21907876	21907932	FBgn0014362:5
chr3R	19620014	19620302	FBgn0015513:6
chr3L	15547390	15547572	CG7439:2
chr2R	15128721	15129290	FBgn0010434:14
chr2R	13754831	13755064	FBgn0034282:3
chr2R	12982034	12982201	CG8938:3
chr2R	7467740	7468367	FBgn0033636:4
chr2R	4843218	4843363	FBgn0011300:5
chr3L	20008158	20008420	CG7749:10
chr3R	4184929	4185187	CG7954:5
chr2L	16827721	16827889	CG31739:3
chr2R	13678802	13679289	FBgn0028744:4
chr3R	3802612	3802790	CG2791:2
chr2R	5143334	5143543	FBgn0020621:7
chr3R	22082196	22082345	FBgn0000064:4
chr3R	5540946	5541176	CG9484:18
chr2R	12091947	12092259	FBgn0034091:2
chr2R	5925685	5926017	CG18445:6
chr3R	18554931	18555006	FBgn0039014:4
chr2L	13815779	13816701	CG7793:3
chr2R	9956722	9956916	FBgn0040752:6
chr3L	6199077	6202268	CG10236:13
chr3R	8826113	8826695	FBgn0038108:6
chr3R	5549283	5549521	CG9484:5
chr3L	3366444	3367010	FBgn0004167:18
chr3L	4418782	4419172	FBgn0035542:8
chr2L	8428320	8429462	CG13388:5
chrX	938683	938934	FBgn0003638:13
chr2L	20732822	20733016	FBgn0032880:4
chr2L	5077774	5078092	FBgn0031681:7
chr2L	15757767	15758078	CG3903:6
chr3R	7234932	7235326	FBgn0037893:2
chr3L	5924718	5925417	FBgn0002638:2
chr2R	3715676	3715852	FBgn0026781:2
chr2R	19431771	19432076	CG30185:2
chr2R	12898659	12899053	FBgn0034180:10
chr3R	8379966	8380324	FBgn0038063:5
chr2R	5886212	5886307	FBgn0022382:7
chr3L	7923251	7923473	FBgn0024187:7
chrX	4570287	4570605	CG3000:2
chr3R	18555332	18555481	FBgn0040587:5
chrX	2011714	2013524	FBgn0004860:2
chr2R	14502813	14502977	FBgn0034362:2
chr2R	11764677	11765045	FBgn0003425:8
chrX	16268959	16269892	FBgn0004598:6
chrX	11056302	11056487	CG1938:7
chr2L	22167637	22168066	FBgn0032979:5
chrX	2003268	2003447	CG3954:5
chr3R	23374759	23374934	FBgn0004387:2
chr3L	14297997	14298116	CG17697:2
chr2R	13726547	13726944	FBgn0259211:17
chr3R	9893426	9893489	FBgn0038197:10
chrX	15773773	15774254	CG9056:9
chr2R	3716851	3717037	FBgn0042173:2
chrX	4962169	4962831	FBgn0003028:8
chr2R	2515237	2515426	FBgn0004145:2
chr2R	6500242	6500880	FBgn0004399:17
chr3R	21180670	21181800	CG10772:13
chr3L	14014987	14015218	CG32133:6
chr3R	24639340	24639536	FBgn0039600:10
chr3L	19633728	19634084	FBgn0036897:6
chr4	939162	939402	FBgn0023213:8
chrX	19572297	19573363	CG14226:2
chr2R	10126135	10126353	CG8485:2
chr3L	21510946	21511799	CG7597:3
chr3R	5575028	5575298	CG8402:6
chr2L	2190707	2191078	FBgn0031395:4
chr4	974646	974852	CG32016:6
chr2R	12918630	12919422	FBgn0023172:4
chr3L	8041170	8041543	FBgn0011817:10
chrX	16854373	16854484	CG9086:8
chr3R	23795382	23795549	FBgn0003890:5
chrX	1265948	1266055	FBgn0024987:4
chr2R	13662998	13663159	CG6355:8
chr2R	3695074	3695149	CG1891:3
chr2L	13394865	13394940	FBgn0032518:2
chr3R	24638688	24639273	FBgn0039600:9
chr2R	14888597	14889294	FBgn0034412:9
chr3R	24681455	24681663	CG1448:3
chr3L	5596172	5596729	FBgn0035622:3
chr3R	9135191	9135677	FBgn0052473:7
chr2L	6721650	6722086	FBgn0025777:7
chr3L	20464054	20464248	FBgn0052428:3
chr3L	13478189	13478640	CG10083:2
chrX	1923874	1923959	FBgn0000667:8
chr3L	16624477	16624530	FBgn0000017:8
chrX	16693215	16693611	CG9132:2
chr3R	23088277	23089173	FBgn0010328:11
chr2L	22253746	22253921	FBgn0032988:4
chrX	14967970	14968407	FBgn0030608:4
chr2L	8224052	8224531	FBgn0032006:11
chr2R	7340898	7341974	CG7776:2
chr2L	111907	112019	CG2674:6
chr3R	8272098	8272283	CG5887:4
chr3L	10863141	10863693	FBgn0026160:5
chr3R	16947275	16947729	CG3412:5
chr3R	9468021	9468149	CG16901:6
chr2R	10834684	10834805	FBgn0261854:7
chrX	9005887	9006125	FBgn0030089:9
chr2L	2360456	2360569	CG3664:5
chr2L	12433579	12433709	FBgn0040286:6
chr2R	19801281	19801540	CG5594:12
chr3L	19580274	19580921	CG9330:4
chr3L	9835568	9835763	CG6721:4
chrX	16231119	16231282	FBgn0011764:12
chr2L	6922731	6922826	FBgn0004838:5
chrX	20348666	20349367	FBgn0031118:12
chr3R	16406112	16406212	FBgn0038808:4
chr2R	3361227	3361348	FBgn0010548:15
chr2L	9244263	9244586	FBgn0041092:16
chr2L	6615859	6616152	CG11050:4
chr2R	15022388	15023130	FBgn0034418:3
chr3R	22399226	22399492	FBgn0261263:12
chr2L	19445345	19446026	CG9999:3
chr3R	5514258	5514343	FBgn0260463:4
chrX	10300386	10300733	CG2096:3
chrX	9969177	9969660	CG32685:3
chrX	16500895	16501032	FBgn0061200:8
chrX	11039976	11040461	CG1404:2
chr3L	16957924	16958078	FBgn0010352:16
chr3L	4595317	4595624	FBgn0003501:2
chr2R	10877058	10877120	FBgn0033988:2
chr2R	14842483	14843631	FBgn0034408:8
chr3L	12790783	12790956	FBgn0010715:13
chr2R	12752597	12752834	CG8912:5
chr2R	3293543	3293624	FBgn0033166:6
chrX	8321980	8322238	FBgn0026758:8
chr2L	20885289	20885806	FBgn0032901:11
chr2L	20422302	20422411	CG10954:7
chrX	10730726	10731247	FBgn0003321:7
chr2L	17665379	17665540	CG7100:34
chr3L	2639615	2639872	FBgn0035357:10
chr3R	25566562	25566689	FBgn0039690:4
chrX	3601401	3601524	FBgn0015286:2
chr3R	7462024	7462727	FBgn0259217:8
chrX	10753633	10754930	CG2186:5
chr2R	8048152	8048571	FBgn0033688:9
chr2R	7850179	7850486	CG13188:7
chr2R	3717097	3717486	FBgn0042173:3
chr2R	10151095	10151300	FBgn0033919:4
chr2L	11798665	11799402	CG14938:11
chrX	16183060	16183191	FBgn0011571:2
chrX	15996852	15997086	FBgn0259699:5
chr3R	5513423	5513489	FBgn0260463:3
chr2L	21238281	21238565	CG8676:2
chr2L	20813156	20813357	FBgn0032886:3
chrX	15717220	15717260	FBgn0003345:12
chr3L	17537356	17537497	FBgn0259174:21
chr3R	19869919	19870012	CG5422:4
chr2R	4027459	4027654	FBgn0033269:6
chr3R	13520556	13521035	FBgn0003013:5
chr3L	3120272	3120400	CG7740:5
chrX	4958486	4959946	FBgn0003028:4
chr2L	1145444	1146472	CG4726:2
chr3R	25929825	25930531	FBgn0015542:8
chr3L	10864430	10865199	FBgn0026160:7
chr3L	245928	246323	FBgn0000541:15
chrX	2243375	2243646	CG2841:2
chr3L	3117346	3117405	CG7740:13
chr2R	18304757	18305141	CG5821:4
chr2L	8995602	8995746	FBgn0013746:3
chr2L	5055631	5055677	FBgn0014857:2
chr3R	18316590	18316743	CG5374:3
chr3R	18246110	18246512	CG13849:2
chr3L	20344424	20344621	CG5605:6
chr2L	8107748	8107880	FBgn0011219:14
chr3L	2723463	2724058	FBgn0052296:2
chr3L	3354637	3354824	FBgn0004167:10
chr2L	4303336	4303618	FBgn0010473:6
chr3R	5573897	5574123	CG8402:11
chr3R	16651786	16652065	CG17273:3
chrX	6981647	6981692	FBgn0003659:11
chr2L	5045822	5045925	FBgn0031674:6
chr3R	18428567	18428783	FBgn0051158:6
chr3L	8182387	8182545	FBgn0035850:6
chr2L	2042653	2042851	CG4244:6
chr3R	16119324	16120115	FBgn0028386:3
chr2R	1491973	1492021	FBgn0039969:6
chr2L	8196037	8196389	FBgn0031995:9
chr2R	15248516	15248844	CG11961:6
chr2R	3276752	3277015	CG11107:4
chrX	18905007	18905717	FBgn0052541:5
chr2R	13755792	13755874	FBgn0034282:5
chr2R	15129989	15130090	FBgn0010434:16
chr2R	9781635	9782097	FBgn0013733:22
chr3L	24528187	24528274	FBgn0040045:4
chr3R	1466543	1466670	FBgn0027951:4
chr3L	19924188	19924297	CG7823:3
chr3L	3811946	3812413	FBgn0035464:3
chrX	16521334	16521527	CG9774:7
chr2R	12544136	12544699	CG8098:4
chr2R	8472760	8473577	FBgn0022764:14
chr3R	3007279	3008304	FBgn0002306:9
chr3R	9585967	9586084	FBgn0085412:16
chr3R	1406295	1406362	FBgn0037344:4
chr3L	5160068	5160159	FBgn0052423:9
chr2R	15177891	15177961	FBgn0013954:2
chr3R	506501	506559	CG31531:4
chrX	20392251	20392299	CG18492:6
chr3R	8518937	8519483	FBgn0011745:5
chr3R	2215733	2215846	FBgn0037443:3
chrX	15791135	15791328	FBgn0003392:15
chr2L	16247253	16247384	CG4993:5
chr2R	14646892	14647121	FBgn0259682:12
chr3R	24870219	24871440	FBgn0003093:9
chr3R	16365381	16365638	CG4257:5
chr3R	25045992	25046030	FBgn0029176:4
chrX	13489037	13489117	FBgn0004169:4
chr3R	18185247	18185482	CG7073:5
chr3R	6140847	6141461	CG6303:28
chr3R	10633112	10633320	FBgn0053555:3
chr2R	11777795	11778785	FBgn0003425:21
chr2L	12725712	12725796	CG6214:6
chr3R	20146390	20146636	FBgn0011785:5
chr3R	16947794	16947973	CG3412:4
chr3L	6739662	6739878	CG10107:7
chr2L	16727010	16727488	CG17332:2
chr2R	8766702	8766727	CG3798:7
chrX	13267896	13268136	CG1640:2
chr3L	12803828	12804688	FBgn0027534:9
chr4	1230625	1231225	CG40478:5
chrX	11562272	11562944	FBgn0004370:8
chr3L	21908202	21908295	FBgn0014362:7
chr2R	9864881	9865085	FBgn0033889:6
chrX	19465999	19466220	FBgn0031030:5
chr3L	7378150	7378374	FBgn0016983:10
chrX	14966788	14967000	FBgn0030608:2
chrX	938301	938622	FBgn0003638:12
chr2L	10839801	10840005	FBgn0032305:5
chr3L	8456104	8456337	CG6964:4
chr2R	8152248	8152422	CG8472:3
chr3L	8040346	8040547	FBgn0011817:8
chr2L	2866814	2867230	CG2991:5
chr2L	21758202	21758359	FBgn0032961:4
chr3L	20833826	20834088	CG18332:3
chr2L	6612485	6612640	CG11050:2
chr2R	9331258	9331321	FBgn0013765:7
chr3R	24429330	24429420	CG9983:5
chr2R	17212375	17212678	FBgn0020306:4
chr3R	20082899	20083305	FBgn0011225:16
chr2R	21074066	21074198	FBgn0035094:9
chrX	17355295	17356156	FBgn0030842:3
chr2L	2995412	2996435	FBgn0025681:4
chr2R	16215832	16216526	FBgn0034504:4
chr2L	5047273	5047479	FBgn0053995:8
chr2R	15553030	15553735	FBgn0015949:4
chr4	330320	330643	CG1836:4
chr3R	17614596	17614649	FBgn0013759:6
chr3R	1205210	1205410	FBgn0001311:6
chr3R	16792527	16792621	FBgn0002921:12
chr3L	18664368	18664534	CG18811:3
chrX	6702845	6703028	FBgn0029903:11
chr2L	1974881	1974991	FBgn0031376:3
chr3R	23799830	23800064	FBgn0003890:7
chr2R	12753449	12753601	CG8912:3
chr2R	6002820	6003262	CG4001:10
chr3L	21978425	21979375	CG7478:2
chrX	10638812	10639522	FBgn0003204:2
chr3L	14746731	14747066	FBgn0260233:5
chrX	16259620	16259675	CG4211:4
chr3R	19617789	19617945	FBgn0015513:3
chr2L	7026157	7026635	CG31908:2
chr2R	5856966	5857057	CG12131:2
chr2R	9114205	9114287	CG4654:6
chr2L	6976373	6981691	FBgn0031879:8
chr3L	352838	353118	FBgn0035133:13
chr3R	9514069	9515007	FBgn0024555:4
chr2L	9460047	9460368	CG3779:6
chrX	16183259	16183355	FBgn0011571:3
chr3R	19994853	19994968	CG5510:2
chr4	545530	547146	CG1449:5
chr2R	12746332	12746505	CG5935:5
chr2R	9925538	9925928	CG8118:10
chr3L	4280612	4280774	CG1311:7
chr3R	13523952	13524686	FBgn0003013:11
chr3R	27281770	27282033	CG17998:12
chr3R	18981531	18981733	CG4620:4
chr3L	22793041	22793884	FBgn0027339:6
chr2R	15047682	15048407	FBgn0000578:13
chr3R	4170815	4171121	FBgn0037580:3
chr2L	16725892	16726113	CG17332:7
chr3R	6613197	6613426	CG6554:3
chr4	1216791	1216888	CG17471:3
chr3R	20862345	20862439	FBgn0039261:5
chr3R	24958994	24959151	FBgn0028671:6
chr3L	14662396	14662943	CG32146:6
chr3L	16598814	16598923	CG32164:5
chr3R	20024997	20025309	CG31137:7
chr3L	8429346	8430072	FBgn0035895:7
chr3L	1499043	1499337	FBgn0028577:3
chrX	18765664	18765906	FBgn0085430:2
chr2R	4026443	4026546	FBgn0033269:3
chr3R	9946417	9946507	FBgn0020510:3
chr3R	4068640	4068886	CG9636:3
chrX	17644587	17644881	FBgn0261570:12
chrX	15592356	15592720	CG8128:2
chr2R	14546213	14546361	FBgn0259202:2
chr3R	5461356	5462273	CG9495:2
chr3L	6204826	6205054	CG10236:10
chr2R	345659	345760	FBgn0260798:12
chr3R	16152038	16152520	FBgn0038787:3
chr3R	11098779	11099778	CG6384:3
chr3R	24682865	24683061	CG1448:2
chr2L	20827032	20827157	FBgn0032889:11
chr2L	13209493	13209599	CG5547:8
chr3L	11820970	11821217	FBgn0000404:3
chrX	10666924	10667199	FBgn0030234:5
chr2R	9837355	9837577	CG6671:6
chr2R	17542280	17542412	CG10082:4
chr3R	18424941	18425007	FBgn0051158:2
chr2L	12736036	12736256	CG6214:12
chrX	19413729	19413864	CG12233:4
chr3L	22296799	22297210	FBgn0004449:5
chr2L	18141744	18142580	CG15154:2
chr3R	18555075	18555261	FBgn0039014:5
chr2R	10865735	10866211	CG12424:5
chr3R	20172803	20173021	FBgn0039186:3
chr3R	10908023	10908623	FBgn0038286:3
chr2L	2993545	2994408	FBgn0025681:2
chr2R	13668106	13668784	CG6355:3
chr3R	4577783	4578120	FBgn0037624:2
chr3R	18555539	18555601	FBgn0040587:6
chr2R	11914372	11914561	FBgn0034068:9
chr3L	3036729	3036901	FBgn0035388:4
chr2L	10838840	10839469	FBgn0032305:3
chr2L	2856247	2856305	FBgn0015521:2
chr2R	8047876	8048093	FBgn0033688:8
chr3L	16836610	16836830	CG9712:5
chr2R	14055163	14055226	FBgn0260392:4
chr2R	19535212	19535284	CG5403:6
chr3L	23093320	23093457	CG17520:4
chr4	473429	473516	CG1495:7
chr3L	10679064	10679361	CG32067:3
chr3LHet	606350	606441	FBgn0260008:5
chr3R	23374991	23376035	FBgn0004387:3
chr2R	11766566	11766637	FBgn0003425:9
chr3R	12461644	12461864	FBgn0000634:13
chr3R	25143558	25143691	FBgn0015622:8
chr2L	5047074	5047206	FBgn0031674:8
chrX	20387686	20388149	CG18492:7
chr2L	1694547	1695376	FBgn0086758:10
chrX	17537056	17537280	CG32555:9
chr3L	2567370	2567814	CG16973:4
chr2R	6314666	6314741	FBgn0033521:2
chr3L	16589187	16589359	CG32165:2
chr3L	10865445	10865577	FBgn0026160:9
chr3L	17634126	17634355	FBgn0004401:2
chr4	1234032	1234146	CG40478:2
chr3L	14763790	14764782	FBgn0036448:6
chr3L	8039670	8040261	FBgn0011817:7
chr2R	9074105	9074427	FBgn0053182:3
chr3R	20173127	20173316	FBgn0039186:4
chr3R	11051688	11052248	FBgn0015610:2
chr3R	1371393	1371464	CG2519:4
chrX	939004	939132	FBgn0003638:14
chr3R	20857081	20857216	CG6369:6
chrX	1265264	1265403	FBgn0024987:2
chr3R	6121043	6121783	FBgn0037804:9
chr3L	888297	890175	CG32479:5
chr2L	5985026	5985220	CG9075:6
chr3L	6165832	6166156	CG10289:4
chrX	5656134	5656714	FBgn0013987:3
chr3R	8828351	8828431	FBgn0038108:8
chr4	53817	53999	CG17245:4
chr3R	12377517	12377687	FBgn0259244:7
chr2R	3719961	3720147	FBgn0033229:2
chr3L	20833325	20833501	CG18332:5
chr2R	13663222	13663379	CG6355:7
chr3R	4670638	4670872	FBgn0003177:17
chr3L	14018359	14018889	CG32133:3
chr3R	9946569	9947191	FBgn0020510:4
chr2L	8927180	8927486	FBgn0085427:10
chr3L	12511124	12511354	CG10686:4
chr3L	14660575	14660841	CG32146:5
chrX	10674026	10674153	CG1683:2
chr3R	13367389	13367523	CG5836:3
chr2L	6721518	6721596	FBgn0025777:6
chr3L	17045821	17045978	CG7725:6
chr2R	4818215	4818510	FBgn0033352:8
chr2R	9040930	9041257	CG3991:12
chr3L	3598360	3598621	FBgn0005640:17
chrX	12584125	12584261	CG4013:8
chr3R	2218602	2218681	FBgn0037443:10
chr2R	8045498	8045648	FBgn0033688:4
chr2R	6020255	6020728	FBgn0050011:8
chr2R	3870146	3870512	FBgn0033246:10
chr3R	1211391	1211584	FBgn0001311:13
chr2R	2584921	2585080	CG3269:2
chr3L	15804320	15805341	FBgn0261722:2
chr2RHet	3154633	3155278	FBgn0260994:3
chr2L	4967024	4967513	FBgn0015834:2
chrX	16251328	16251450	CG9998:4
chr2R	6312620	6312695	CG12405:3
chr2R	9943268	9943553	CG8118:4
chrX	16344347	16344633	FBgn0010256:5
chrX	14924944	14925101	CG32594:3
chr2L	6192754	6192859	FBgn0085409:3
chr3R	1499212	1502282	FBgn0037363:2
chr3L	4336269	4336319	FBgn0035533:8
chr3R	5367401	5367731	FBgn0037705:7
chr3R	4767623	4767792	FBgn0037643:10
chr2L	9710782	9711015	FBgn0032138:3
chr3L	14310212	14310437	CG17697:4
chr3R	22788262	22788802	FBgn0039465:4
chr3R	4542618	4543063	FBgn0037614:2
chr2R	13452669	13452829	FBgn0034242:4
chr2R	10401788	10401961	CG30197:3
chrX	16692783	16692991	CG9132:3
chr3L	19416479	19416667	FBgn0052205:2
chrX	4435250	4435584	FBgn0029709:2
chr3R	25546879	25547154	CG15506:2
chr3R	3022016	3022115	FBgn0086372:16
chr3L	16708673	16709269	FBgn0000414:4
chr2L	17418488	17419078	FBgn0011274:6
chr3R	10528613	10528911	CG33967:2
chr2R	14028997	14029177	FBgn0003031:10
chrX	6135906	6136039	FBgn0023458:3
chr2R	580753	580988	FBgn0026401:5
chrX	7803911	7803957	CG1444:2
chr2R	12897558	12897678	FBgn0034180:7
chr3R	20646819	20646968	CG6995:6
chr2R	20660121	20660318	FBgn0035060:7
chr3L	8779722	8780444	FBgn0261259:13
chr2R	19810445	19810552	CG5594:17
chrX	16499883	16500041	FBgn0061200:7
chr3L	6966938	6967032	CG10060:3
chrX	7175856	7175993	FBgn0029941:2
chr2R	12023692	12023865	CG8428:5
chrX	1985002	1985483	CG3981:2
chr3R	19811888	19812031	FBgn0039135:3
chr2R	8049313	8049528	FBgn0033688:12
chrX	17086564	17087068	FBgn0000163:7
chrX	17084788	17085410	FBgn0000163:4
chr2L	19493666	19493957	CG10084:2
chr3L	1636818	1637269	FBgn0013342:8
chr3L	11487946	11488056	CG7533:3
chr3L	6207902	6208111	CG10236:4
chr2R	16216769	16217135	FBgn0034504:6
chr3R	20065264	20065479	CG33106:8
chr3R	5514436	5514575	FBgn0260463:5
chr3L	21828171	21828329	FBgn0037137:5
chrX	12549204	12549349	FBgn0015024:4
chr2R	9846710	9846903	FBgn0033886:3
chr2R	17037514	17037706	FBgn0050389:2
chr2R	11993222	11993302	CG8416:4
chr3R	1069560	1069976	FBgn0260462:6
chr3R	5516154	5516825	FBgn0260463:9
chr3R	18555539	18555601	FBgn0039014:7
chr2R	4783456	4783558	FBgn0033339:6
chr3L	15996999	15997174	CG5830:2
chr2L	2158468	2159245	CG3166:3
chr3R	9513292	9513697	FBgn0024555:2
chr3R	3761490	3761627	CG11094:3
chrX	21855567	21856026	FBgn0031186:3
chr3R	6148493	6149918	CG6303:12
chr3R	9091457	9092041	FBgn0003598:2
chr3R	621459	621542	FBgn0260794:8
chr2L	8996931	8997125	FBgn0013746:7
chr2R	10238416	10238673	FBgn0085408:11
chr2R	12053520	12053663	FBgn0034083:5
chrX	17640604	17640724	FBgn0261570:9
chr3L	22791902	22792290	FBgn0027339:4
chr3L	8967234	8967447	CG5651:2
chr2L	17651279	17651491	CG7100:19
chr3R	5269733	5269798	FBgn0026188:11
chr2R	14302850	14303100	CG5170:3
chr3R	14875868	14875953	CG6027:5
chr3L	12137872	12138350	CG5642:2
chrX	16494413	16494928	FBgn0061200:4
chr3L	2557793	2558035	CG16973:21
chr2L	18133588	18134826	CG7210:3
chr3R	8257468	8257723	CG5266:3
chr3R	6139435	6139903	CG6303:30
chr4	118448	118601	FBgn0085432:19
chr2L	19038816	19038978	CG17492:6
chr3R	16450764	16452315	CG5460:5
chr2R	9954752	9955189	FBgn0040752:4
chr2L	21659095	21659272	CG1512:2
chr3R	20856930	20857025	CG6369:7
chr4	157317	157403	FBgn0052000:11
chr3L	8111257	8111433	CG7935:4
chr3R	21531653	21531757	FBgn0051092:4
chr3L	22868224	22869490	CG10712:5
chr2R	17053064	17053379	FBgn0034598:5
chr2L	10494288	10494367	FBgn0086347:5
chr3L	9611270	9611884	CG3322:5
chrX	8487513	8487829	FBgn0025864:3
chr2L	17441801	17441879	FBgn0260632:6
chr3R	1472776	1472937	FBgn0027951:13
chr3R	10496222	10496564	FBgn0051314:5
chr3R	19819968	19820324	CG5915:3
chr3L	4126989	4127162	FBgn0035500:8
chr3L	12174776	12175248	CG6906:2
chr2L	9888847	9888985	FBgn0029174:4
chr2R	7270437	7270580	FBgn0033631:9
chrX	936293	936465	FBgn0003638:6
chr3R	5367401	5368646	FBgn0037705:8
chr2L	19388040	19388313	FBgn0032774:4
chr2L	21279884	21280447	FBgn0032938:10
chrX	19327187	19327305	FBgn0031016:4
chr3L	1967200	1967502	FBgn0027547:2
chrX	9967910	9968098	CG32685:7
chr3R	522913	523264	CG31531:5
chrX	16964779	16964948	FBgn0030812:5
chr3R	464266	464561	FBgn0037261:3
chr2R	14055163	14055226	FBgn0260391:2
chr2L	20736103	20736344	CG2637:3
chr2L	18856916	18857064	CG10602:3
chr3L	11110405	11111165	FBgn0036134:10
chr2L	10337141	10337293	FBgn0032223:5
chr3R	4556089	4556334	FBgn0037621:2
chr2R	6320544	6320708	FBgn0250861:4
chr2R	4351650	4352104	FBgn0050359:5
chr2R	16197755	16198752	FBgn0034501:3
chr3R	22402079	22402363	FBgn0261263:17
chr2R	11944431	11945082	CG8405:12
chr2R	3957376	3957784	FBgn0020279:7
chr2R	9753262	9753410	FBgn0013733:2
chrX	16828901	16829754	CG4928:5
chr2L	11987472	11987494	FBgn0032388:6
chr3R	17613508	17613630	FBgn0013759:4
chr3R	4897474	4898751	FBgn0003165:3
chrX	13474088	13474218	FBgn0052632:5
chrX	15878224	15878571	FBgn0030717:3
chr3L	15562508	15563034	FBgn0036511:3
chrX	10752478	10753158	CG2186:3
chrX	1115525	1115628	FBgn0026875:5
chr3L	16953638	16953767	FBgn0010352:10
chr2R	11972669	11972994	CG18250:10
chr2R	17285570	17286007	FBgn0010415:3
chr2L	7227104	7227346	FBgn0259111:4
chr2R	19623377	19623465	FBgn0000562:2
chr2R	11913418	11913572	FBgn0034068:5
chr2R	7851737	7852060	CG13188:10
chr3R	11926622	11927448	CG4006:2
chr3R	24149371	24150371	FBgn0260724:3
chr2R	5892662	5892882	FBgn0022382:10
chrX	8426368	8426497	FBgn0002968:7
chr3R	7462792	7463336	FBgn0259217:9
chr2R	5926086	5926433	CG18445:5
chrX	2094038	2094639	CG3456:4
chr3L	3039579	3039818	FBgn0035388:10
chr2L	12393391	12393858	FBgn0262475:13
chr2R	11026014	11026486	FBgn0015371:4
chr2R	20449929	20450492	FBgn0035024:3
chr2R	3719025	3719124	FBgn0050382:3
chr3L	20308083	20308403	FBgn0250791:3
chr3R	24957408	24957547	FBgn0028671:3
chr2R	7467554	7467675	FBgn0033636:3
chrX	10365913	10366176	FBgn0030205:5
chr3L	19480262	19480349	CR33940:3
chr3R	20704899	20705971	FBgn0039241:7
chr2R	3356865	3357062	FBgn0010548:8
chrX	6981647	6981692	FBgn0029933:9
chrX	6701529	6701681	FBgn0029903:9
chr3L	1504388	1505792	FBgn0011204:3
chrX	2045710	2045879	CG3707:5
chr3L	20008478	20009207	CG7749:11
chr4	33949	34131	CR32010:6
chrX	8442011	8442388	FBgn0002968:10
chr3R	24747081	24747271	FBgn0259220:26
chrX	6984167	6984537	FBgn0003659:15
chr2R	19539183	19539676	CG5403:9
chr2L	15266596	15266734	FBgn0261268:2
chr3R	18617980	18618321	FBgn0039026:9
chr3L	2509364	2509500	FBgn0010905:6
chrX	20359357	20359674	FBgn0031118:14
chr2L	6206210	6206425	FBgn0085409:9
chr2R	6623325	6623560	FBgn0033544:7
chr2R	16216611	16216702	FBgn0034504:5
chr3R	1009499	1009705	FBgn0259212:12
chr2L	17464190	17464555	CG6605:2
chr2L	7019135	7019382	CG31628:2
chrX	9009229	9009744	FBgn0030089:16
chr3L	13035082	13035114	CG11276:2
chr4	585167	585288	CG1507:7
chr2R	10859235	10860261	CG12424:2
chr2R	17050871	17051200	FBgn0034598:2
chr2R	10394762	10394854	CG8787:5
chr2R	7269460	7269687	FBgn0033631:6
chr2R	13759070	13759166	FBgn0034282:9
chr2R	14019299	14020446	FBgn0001222:7
chr2L	6722142	6722430	FBgn0025777:8
chr3L	14746434	14746571	FBgn0013263:7
chr3R	12462151	12462298	FBgn0000634:15
chrX	19504561	19504656	CG14207:3
chr2R	17037770	17038428	FBgn0050389:3
chr2L	2985641	2986150	CG3733:2
chrX	16174919	16175306	CG3525:2
chr3R	12872271	12872516	CG5208:4
chr2L	17667967	17668110	CG7100:11
chrX	4568400	4568652	CG3000:3
chr2R	5742016	5743525	FBgn0027580:5
chr2L	17401516	17401581	FBgn0020503:15
chr2R	10124344	10125009	CG8485:7
chr3L	573056	573990	FBgn0035142:10
chr3R	5366306	5366888	FBgn0037705:5
chr3L	8430608	8431155	FBgn0035895:10
chr3R	23114837	23115042	CG3373:2
chr2R	10126421	10126695	CG8485:10
chr2R	11661933	11662262	FBgn0083919:10
chr3L	15806346	15806453	FBgn0261722:4
chr2L	21662518	21662631	CG1512:8
chr3R	1435937	1436151	CG2161:3
chr4	595961	596271	CG1862:3
chr3R	19556371	19556449	CG10365:4
chrX	3845862	3846074	CG5014:5
chr3R	16367402	16367814	CG4257:2
chr2R	12001281	12001388	FBgn0034075:9
chrX	6426331	6426454	FBgn0014026:3
chr3L	22710071	22710180	FBgn0037182:8
chr2R	17995991	17996285	FBgn0243516:3
chrX	17561603	17561771	CG5870:4
chrX	15745121	15745229	FBgn0026076:4
chrX	19652135	19652309	CG12703:8
chr2L	10274165	10274868	FBgn0260749:7
chr3R	16663307	16663644	CG33094:4
chrX	17520973	17521273	FBgn0030850:4
chr2R	18772937	18773334	CG3499:2
chr2L	2041647	2042569	CG4244:5
chr3L	19471007	19471195	FBgn0052207:2
chrX	21494313	21494569	FBgn0052500:2
chr2L	5155322	5155534	FBgn0261836:21
chr3L	16410889	16411212	CG4561:3
chr2R	18611442	18611662	FBgn0028371:7
chrX	1673123	1673291	CG12598:5
chr3R	18554565	18554855	FBgn0039014:3
chr3R	17163399	17163546	FBgn0038881:13
chrX	6705350	6705450	FBgn0029903:17
chr2R	12898392	12898481	FBgn0034180:9
chr3R	5930601	5930711	FBgn0028734:6
chr3L	8561911	8562101	CG6831:10
chr3R	5351531	5351866	FBgn0037702:14
chrX	16324959	16326732	FBgn0026575:5
chrX	7582425	7584029	FBgn0029504:5
chrX	15609339	15609610	CG8184:4
chr2R	15425535	15425716	FBgn0003435:6
chr2L	10215058	10216450	FBgn0024320:3
chr3L	17637079	17637179	FBgn0004401:4
chrX	12369673	12369873	FBgn0259143:4
chr2L	2865482	2865577	CG2991:3
chr2L	20448942	20449313	CG31683:2
chrX	2024012	2025759	FBgn0004861:4
chr2R	13663439	13663601	CG6355:6
chr3L	16112558	16112731	FBgn0010280:13
chrX	3684789	3685435	FBgn0029676:5
chr3R	21873218	21873891	FBgn0001139:17
chr3L	8461439	8461583	CG6964:7
chr3R	17861798	17862019	FBgn0025140:4
chrX	13493449	13493490	FBgn0004169:11
chr2R	13668846	13668992	CG6355:2
chr2L	13817677	13818567	CG7793:5
chr2R	7776080	7776193	FBgn0033663:2
chrX	18003503	18003603	CG7178:10
chr3R	776189	776474	FBgn0004436:2
chr3R	24923274	24923582	FBgn0039633:3
chr2R	7098203	7098310	CG7734:4
chr2L	2581898	2582109	CG3210:7
chr2L	7229096	7229598	FBgn0259111:6
chr2R	12931195	12931404	FBgn0023172:23
chr3L	13657519	13657974	FBgn0036379:17
chr3R	21701381	21701596	CG6120:4
chr2R	20885101	20885220	FBgn0005634:9
chr3R	24428734	24429040	CG9983:4
chr3R	22653002	22653391	CG5490:5
chr3R	4184371	4184676	CG7954:3
chr3L	8098540	8100049	FBgn0085402:15
chr2R	12752899	12753386	CG8912:4
chr2L	13274310	13274376	FBgn0032497:12
chr3L	21330209	21330475	FBgn0037073:3
chr2L	18139896	18140154	CG15154:5
chr2L	5078462	5079574	FBgn0031681:9
chr2L	216345	216573	FBgn0086902:5
chr3R	4924418	4924459	FBgn0003165:6
chr4	713051	713469	CG1838:4
chrX	2109288	2109686	CG3299:5
chrX	1530672	1530945	FBgn0000210:10
chr3R	1436210	1436345	CG2161:2
chr3R	24979418	24980395	CG11888:2
chr3L	15921078	15921323	CG6117:6
chr3L	3351965	3352132	FBgn0004167:6
chr2L	11800155	11800322	CG14938:10
chr2R	14645956	14646079	FBgn0259682:8
chrX	8965905	8966022	CG7267:2
chrX	18771468	18771806	FBgn0085430:6
chr4	674496	674674	CG31992:6
chrX	20085799	20085975	CG32823:3
chr3L	9612401	9612812	CG3322:6
chr3R	7070843	7071382	CG5214:4
chr3L	12526151	12526578	CG10620:2
chr2L	10492557	10492714	FBgn0086347:3
chrX	8489571	8489891	FBgn0025864:8
chr3R	17451746	17452572	CG6376:10
chr3R	17897055	17897151	FBgn0017397:6
chr3R	5524773	5525083	FBgn0051352:12
chrX	16688729	16688956	CG4768:4
chr2R	5994139	5994302	CG17870:13
chr3R	24168201	24168348	FBgn0039581:8
chr3R	20862115	20862258	FBgn0039261:4
chr2L	8036358	8036576	CG7392:4
chr2R	10120221	10120408	CG8479:8
chrX	15832791	15833273	FBgn0045073:10
chrX	11586832	11587210	CG1822:7
chr3L	8307057	8307776	FBgn0035872:6
chrX	1928988	1929234	FBgn0000667:11
chr3L	5358043	5358185	CG10640:2
chrX	16323093	16324232	FBgn0026575:3
chr3L	10564173	10564346	FBgn0052062:5
chr2R	18961547	18961986	CG9888:2
chr2L	8262139	8262219	FBgn0003502:7
chr4	886557	886920	FBgn0039936:9
chr3R	5522322	5522461	FBgn0051352:7
chr3L	17039441	17039558	FBgn0010424:2
chr2R	8524349	8524495	CG8625:2
chr3R	9796000	9796161	FBgn0044329:5
chrX	1924248	1924401	FBgn0000667:9
chr3L	3126867	3127025	CG7740:2
chrX	15722749	15722915	FBgn0000319:3
chr3L	2484564	2484837	CG33232:2
chr3L	17534401	17534503	FBgn0259174:12
chr3L	8985553	8986141	FBgn0016070:6
chr3R	8545125	8545749	CG10120:2
chr2R	12070691	12071042	FBgn0015754:12
chrX	19358226	19360254	FBgn0031016:6
chr2R	11916566	11916712	FBgn0034069:3
chr2R	4020646	4020713	FBgn0005648:5
chr3R	12184405	12184510	FBgn0038421:2
chr2R	7342330	7342568	CG7776:4
chrX	19418023	19418196	FBgn0261573:9
chr2L	1695439	1695586	FBgn0086758:11
chr3L	3837662	3839361	FBgn0004875:13
chr2L	5770014	5770888	FBgn0031738:4
chr3R	5349258	5349518	FBgn0037702:9
chr2R	15023444	15023760	FBgn0034418:5
chr2L	9907051	9907544	FBgn0032156:10
chrX	12986122	12986254	CG12244:3
chrX	16344347	16344534	FBgn0010256:4
chr3R	1406104	1406232	FBgn0037344:3
chr2R	12069071	12069310	FBgn0015754:5
chr3L	306605	306769	CG7004:11
chrX	7845751	7845882	FBgn0260970:9
chr3R	12461489	12461579	FBgn0000634:12
chr2R	15130209	15130364	FBgn0010434:17
chr3R	525439	525581	CG31531:7
chr3R	20025605	20025673	CG31137:6
chr3R	7460938	7461133	FBgn0259217:4
chr3R	18197948	18198104	CG7070:3
chrX	2045305	2045495	CG3707:7
chr2L	13610056	13610578	FBgn0259984:8
chr3R	2924548	2926267	FBgn0037471:13
chr3L	19923915	19924114	CG7823:2
chr2L	20859725	20859901	CG9336:2
chrX	16312393	16312622	CG9968:4
chr3L	15087348	15087448	CG6945:2
chrX	1245135	1245313	CG12773:6
chr3R	5954352	5955155	CG6235:4
chr2L	9722761	9722942	FBgn0028704:6
chr2L	2191850	2192090	FBgn0031395:5
chr2R	18298617	18298738	FBgn0022984:5
chr2R	9113314	9113443	CG4654:3
chr3L	2640578	2640926	FBgn0250911:8
chr3R	1475081	1475382	FBgn0262125:4
chr3R	16432003	16433395	FBgn0023097:3
chr2R	19958291	19958527	FBgn0034971:4
chrX	937524	938243	FBgn0003638:11
chr3L	11209686	11210382	FBgn0261553:4
chr2R	14857639	14858233	CG18608:2
chr3R	19640691	19640828	CG10192:3
chr3R	6117559	6117776	FBgn0037804:6
chr2L	9571477	9571753	CG3838:2
chr3L	224973	225140	FBgn0262109:2
chr2L	8928990	8929663	FBgn0085427:13
chr2R	3467536	3467674	FBgn0033194:28
chr3R	5958937	5959309	CG6235:9
chrX	522784	522911	CG7622:2
chr2L	8322309	8322702	CG7781:3
chr3L	20996836	20997285	FBgn0003415:7
chr3L	6739971	6740089	CG10107:6
chr3R	12030783	12030870	CG4337:2
chr2R	14176065	14176232	FBgn0010575:11
chr2R	13663439	13663601	CG33981:7
chr3R	11147106	11147326	CG4913:2
chr3L	4291687	4291816	FBgn0035528:2
chrX	19526670	19526938	CG12238:4
chr3L	15516068	15516564	FBgn0036505:7
chr3L	11202029	11202831	FBgn0061469:6
chr3L	9860414	9860844	FBgn0027567:5
chr3L	3228622	3229192	CG11505:5
chr3L	9679465	9679563	CG6767:4
chr2R	10833982	10834108	FBgn0261854:4
chrX	8405123	8405433	FBgn0053181:8
chrX	6539076	6539371	CG3973:6
chrX	19417420	19417467	FBgn0261573:6
chr2L	17720654	17721104	CG7100:2
chrX	19375051	19375539	FBgn0031020:2
chr2R	4800938	4801075	CG8251:7
chrX	20070271	20070447	CG9580:3
chr3L	1872354	1872470	FBgn0002183:2
chrX	3684163	3684369	FBgn0029676:3
chr3R	10104815	10105263	CG8651:17
chr4	209051	209149	CG2316:3
chr2R	9754630	9754808	FBgn0013733:6
chr3R	25422963	25423068	FBgn0086361:6
chrX	15778476	15779976	CG9056:2
chr2R	12477322	12477579	CG8306:5
chr2R	3460252	3460407	FBgn0033194:10
chr3R	7792519	7792847	FBgn0037968:6
chrX	15829328	15829375	FBgn0045073:3
chr3R	20644525	20646968	CG6995:19
chr3R	14750800	14751518	FBgn0038661:7
chr2R	11142791	11143375	CG8095:4
chrX	10373869	10374057	CG2890:3
chr2R	19957523	19957765	FBgn0034971:3
chrX	18007291	18007414	CG7178:4
chr2R	15329948	15329994	FBgn0013325:2
chrX	21900143	21900455	FBgn0027279:11
chr2R	9953473	9954079	FBgn0040752:3
chr2R	14547491	14547629	FBgn0259202:4
chrX	5317152	5317783	CG4165:3
chr2R	9331680	9331847	FBgn0013765:9
chr2L	10398654	10398740	FBgn0051716:10
chrX	14925576	14927380	CG32594:11
chr3R	2216310	2216815	FBgn0037443:6
chr3L	13014174	13014657	FBgn0036337:2
chrX	634460	634891	FBgn0021764:13
chrX	17536139	17536270	CG32555:12
chr2R	8264277	8264486	FBgn0050045:2
chr3L	7505886	7506492	FBgn0035793:5
chr3L	2639615	2639872	FBgn0250911:5
chr3L	17536864	17537101	FBgn0259174:19
chr2L	10358502	10358648	CG5366:7
chrX	15728156	15728404	FBgn0000319:6
chr2L	21223192	21226422	CG8677:4
chr2R	10401658	10401720	CG30197:2
chr3L	20833573	20833767	CG18332:4
chrX	19340306	19340338	FBgn0031016:5
chrX	15830352	15830467	FBgn0045073:6
chr2R	8766557	8766651	CG3798:5
chr3R	3936799	3937023	CG7850:3
chrX	13543410	13543534	FBgn0030505:4
chr3R	15469460	15469560	FBgn0026753:2
chr2R	4026627	4027127	FBgn0033269:4
chrX	16230324	16230776	FBgn0011764:10
chrX	1117969	1118196	FBgn0026875:10
chrX	16185090	16185124	FBgn0011571:4
chr3R	11117086	11117247	FBgn0003721:13
chrX	18771876	18772025	FBgn0085430:7
chr3R	13523387	13523638	FBgn0003013:9
chr2L	14391073	14391200	CG4220:6
chr3R	26401154	26401670	FBgn0082582:20
chr3L	3117083	3117256	CG7740:14
chrX	9893226	9893333	CG32694:3
chrX	21253821	21253995	CG1417:8
chr2R	18615069	18615493	FBgn0028371:10
chr3R	11162056	11162591	CG4931:6
chr2L	13271296	13271972	FBgn0032497:9
chr3L	16596874	16597046	CG32164:2
chr2L	17714306	17714496	CG7100:28
chr3L	8419506	8419913	CG7037:2
chr3R	11097773	11098713	CG6384:4
chr3R	17148561	17148688	FBgn0038881:7
chr2L	4284759	4285074	FBgn0010473:3
chr3L	7529104	7529535	FBgn0028582:12
chr3R	13525269	13525425	FBgn0003013:13
chr3R	20706528	20706654	FBgn0039241:9
chr2R	7194370	7194464	FBgn0025373:5
chr2R	13668846	13668992	CG33981:2
chr2R	5238177	5238678	CG13739:2
chr3R	12166544	12166668	FBgn0040284:3
chr2R	4508535	4508632	FBgn0033313:13
chrX	6542535	6543175	CG3973:9
chr2R	10149485	10149676	FBgn0033919:2
chr3L	3834271	3834627	FBgn0004875:10
chr3R	19870080	19870988	CG5422:3
chr2L	21753219	21753426	FBgn0086779:9
chr2L	13785051	13785521	FBgn0028539:4
chr3L	11200298	11200790	FBgn0061469:2
chr3R	9583275	9583505	FBgn0085412:10
chr3R	11139313	11139742	FBgn0004117:6
chr2R	8733461	8733915	FBgn0250842:3
chr2R	1898115	1898273	CG7873:8
chrX	13795516	13795676	FBgn0085375:9
chr2L	4843540	4843658	FBgn0031637:3
chr3R	14235220	14235593	FBgn0051122:7
chr3L	21334675	21335236	CG7324:4
chr3L	12147051	12147254	FBgn0013997:8
chrX	5803646	5803882	CG12236:3
chr2R	3715915	3716014	FBgn0026781:3
chrX	11591344	11591628	FBgn0011754:8
chr3R	15043881	15044060	CG5269:8
chr3L	8429865	8430072	FBgn0035895:8
chr3R	27400523	27400708	FBgn0028968:6
chrX	16343910	16344212	FBgn0010256:3
chr2L	12385562	12385740	FBgn0262475:10
chr3R	17149826	17149948	FBgn0038881:11
chrX	15991736	15994382	FBgn0259699:4
chr2R	9862432	9862708	FBgn0033889:3
chr2R	19799711	19799844	CG5594:4
chr2R	10383912	10384084	CG10109:3
chr2R	20659621	20660064	FBgn0035060:6
chrX	15795577	15795780	FBgn0003392:19
chrX	19516570	19516699	CG14222:3
chr4	1136582	1136705	CG11059:11
chr3L	5161344	5161402	FBgn0052423:10
chr2R	15129679	15129900	FBgn0010434:15
chr3R	18432550	18432762	FBgn0051158:15
chr2L	7428878	7429104	CG5261:4
chr3L	14770206	14770341	FBgn0036449:2
chr2L	14616503	14616907	CG3481:3
chr3R	12870625	12872153	CG5208:3
chr2R	8505492	8505645	CG17759:6
chr3R	17036089	17036427	FBgn0025803:30
chr3L	16100696	16100886	CG5215:6
chr2R	9385118	9385237	CG6033:3
chr3L	9773223	9773352	FBgn0036043:13
chr2L	5541153	5541336	CG7269:3
chr2R	12510379	12510636	FBgn0034145:12
chr2R	10151369	10151568	FBgn0033919:5
chrX	7837717	7837881	CG2206:7
chr2R	3864527	3864829	FBgn0033246:7
chr2L	110406	110483	CG2674:3
chrU	1179257	1179334	FBgn0039993:4
chr3R	9487424	9487581	FBgn0004587:3
chr3L	1499043	1501397	FBgn0028577:5
chrX	6426523	6426578	FBgn0014026:4
chr2L	15038054	15038550	CG4180:2
chr3R	9484184	9484286	FBgn0004237:4
chr3R	27398220	27398878	FBgn0028968:3
chr3R	12166951	12167320	FBgn0040284:4
chr2L	19047420	19047654	CG10473:3
chr2R	17557042	17557198	FBgn0034649:2
chrX	16673884	16674229	FBgn0001250:11
chr2R	14546213	14546361	FBgn0034372:2
chr2R	9708541	9708874	FBgn0000662:2
chr2R	18212680	18213232	CG5820:3
chr3R	25907902	25908043	FBgn0015542:7
chr2R	10064680	10064982	FBgn0000289:10
chr3L	11694338	11694519	CG11658:4
chr3L	11216804	11217324	FBgn0261553:6
chr2R	14884397	14884539	FBgn0034412:6
chr2L	22167050	22167238	FBgn0032979:2
chr2L	449230	449320	FBgn0015924:3
chr3L	11202936	11203190	FBgn0061469:7
chr2L	5947240	5947332	CG9042:6
chr2R	11661933	11663012	FBgn0083919:11
chr2R	4506024	4506234	FBgn0033313:8
chr3R	9947468	9947834	FBgn0020510:5
chr3R	27259181	27259610	CG17998:3
chr3L	21332714	21332931	CG7324:7
chr3L	14540217	14540582	CG9238:2
chr3L	21513502	21513890	CG7597:6
chr3L	16952805	16952984	FBgn0010352:9
chr2L	15065190	15065456	CG4170:3
chr2R	10392673	10392987	CG8787:2
chrX	20078082	20078258	CG33497:3
chrX	18533497	18534230	FBgn0027335:7
chrX	13546912	13547538	FBgn0030505:6
chr2R	7516896	7516939	FBgn0033638:8
chr3R	9795330	9795508	FBgn0044329:3
chr4	1136952	1137082	CG11059:10
chr2L	4843718	4844111	FBgn0031637:4
chr3L	18742648	18742838	FBgn0036813:3
chrX	5651895	5652380	FBgn0029801:3
chr2R	11974436	11975230	CG18250:17
chr3R	23792991	23793313	FBgn0003890:2
chr3L	17039623	17039679	FBgn0010424:3
chr2L	21661348	21661465	CG1512:5
chr2R	6137874	6138091	FBgn0003660:2
chr2R	8494883	8494987	CG8604:4
chr3R	18425396	18426198	FBgn0051158:4
chr4	936463	936685	FBgn0023213:3
chr3L	16591127	16591236	CG32165:5
chr4	71940	72580	CG2125:3
chrX	33022	33120	FBgn0025836:9
chr3L	16105098	16105198	CG5215:2
chr3L	9862099	9862422	FBgn0027567:7
chr2R	15419675	15419879	FBgn0003435:3
chr2L	17660956	17662279	CG7100:15
chrX	17083025	17084719	FBgn0000163:3
chr2R	6624565	6624796	FBgn0033544:10
chr3R	5183706	5183898	CG33936:4
chr3R	1006958	1007205	FBgn0259212:9
chr3R	15444807	15445102	FBgn0038720:6
chr3R	11623020	11623516	FBgn0038364:7
chr4	372510	372752	FBgn0259214:16
chr3L	11821561	11821784	FBgn0000404:5
chr2R	19587821	19588113	CG4091:2
chr2L	6344159	6344283	CG11567:4
chr3L	21525439	21526286	CG7184:2
chr3L	2640578	2640926	FBgn0035357:13
chr3R	6144696	6144926	CG6303:22
chr2L	5992470	5993345	CG9088:4
chr3R	5523630	5523686	FBgn0051352:10
chr2R	17601465	17601671	FBgn0004362:2
chr2R	5095588	5095849	FBgn0033393:5
chr3R	4906280	4906744	FBgn0003165:5
chr2R	12543541	12544071	CG8098:5
chr3L	9383102	9383222	CG4080:4
chr3R	5524040	5524711	FBgn0051352:11
chr3R	11884326	11884656	FBgn0027948:13
chrX	17743150	17743378	FBgn0030873:3
chr4	886328	886498	FBgn0039936:8
chr3R	13213432	13214106	FBgn0038501:4
chr4	1042868	1044306	FBgn0025741:10
chrX	14142569	14143153	FBgn0002873:3
chr3L	22295895	22296102	FBgn0004449:3
chrX	17595339	17595809	CG8188:2
chr2R	8469144	8469444	FBgn0022764:10
chr4	120032	120101	FBgn0085432:20
chr3R	22546641	22548575	CG6420:3
chr3R	19593801	19594051	FBgn0039116:3
chr3L	3036491	3036661	FBgn0035388:3
chr3L	4284347	4284541	FBgn0035526:2
chr2R	7248464	7248787	FBgn0024188:2
chr3R	18555332	18555481	FBgn0039014:6
chr3L	16109132	16109341	FBgn0010280:8
chrX	16665598	16665728	FBgn0001250:10
chr2R	12213998	12214253	FBgn0020611:4
chr3R	6122456	6122831	FBgn0037804:10
chr2R	12922851	12923912	FBgn0023172:9
chr2R	6322423	6322534	FBgn0250861:13
chr3L	21914003	21914427	FBgn0014362:12
chr2L	9759680	9760053	CG3998:2
chr2L	9537393	9537544	FBgn0032123:11
chr3R	4897229	4897397	FBgn0003165:2
chr2L	5543325	5543794	CG6944:2
chrX	1972865	1973677	CG16903:2
chr2R	17382636	17382831	FBgn0010470:5
chr2L	4902461	4902593	CG3036:5
chr2L	5077077	5077257	FBgn0031681:5
chr3R	16946556	16946691	CG3412:7
chr2L	8225672	8226141	FBgn0032006:15
chr3L	20005576	20005783	CG7749:3
chr2R	2585554	2585890	CG3269:3
chr2R	13682624	13682933	FBgn0028743:2
chr3L	15552200	15553216	CG7439:6
chr3R	5350742	5351475	FBgn0037702:13
chr3R	24639603	24639728	FBgn0039600:11
chr2R	3862809	3863678	FBgn0033246:4
chr3L	3327860	3328183	FBgn0035438:4
chr2L	4845087	4845158	FBgn0031637:7
chr3R	20173386	20173802	FBgn0039186:6
chr2R	5014924	5015382	FBgn0027561:6
chr2R	14319950	14320086	FBgn0050118:6
chr3R	5515744	5515800	FBgn0260463:8
chr2R	17054677	17054949	FBgn0034598:8
chr3R	5522144	5522229	FBgn0051352:6
chr2L	10276392	10276567	FBgn0260749:14
chr2L	10240492	10240591	FBgn0004419:3
chr3R	9470081	9470292	CG16901:11
chrX	15755173	15755525	CG10545:10
chrX	13470645	13471697	FBgn0052632:4
chr3L	12511833	12512170	CG10686:6
chrX	19793045	19794005	CG32529:5
chr3L	8304874	8305173	FBgn0035872:3
chr3R	20172539	20172708	FBgn0039186:2
chr3L	15988710	15988945	CG5830:3
chr3R	4475001	4475141	FBgn0024326:4
chr2L	15036586	15036991	CG4182:2
chr2L	4844169	4844646	FBgn0031637:5
chr2R	3287379	3287517	FBgn0033166:5
chr2L	9889460	9889570	FBgn0029174:6
chr3L	11201105	11201659	FBgn0061469:4
chr3L	17558457	17558825	CG32180:6
chr3L	9615523	9615859	CG3322:8
chr3R	1423926	1424064	CG2922:4
chrX	6978632	6978852	FBgn0029933:4
chr2L	14616978	14617643	CG3484:4
chr2R	4352158	4352301	FBgn0050359:6
chr3R	1220200	1220449	FBgn0037321:3
chr3R	24638427	24638567	FBgn0039600:7
chr3R	11761699	11762062	FBgn0013334:7
chr2L	19444952	19445285	CG9999:2
chr4	557801	558386	CG1449:11
chr2R	5847454	5847807	FBgn0033466:3
chrX	15887505	15887806	CG8933:2
chr3R	20080356	20080400	FBgn0011225:10
chr2R	9877190	9877491	FBgn0020620:8
chr2R	5703016	5703157	FBgn0040092:4
chr2L	22257653	22257902	FBgn0032988:5
chr2L	19451728	19452315	CG10223:2
chrX	8477574	8478288	FBgn0030052:5
chr2R	19623525	19623774	FBgn0000562:3
chr3L	20307708	20308023	FBgn0250791:2
chr3R	20081591	20082023	FBgn0011225:14
chr2R	12417755	12417983	CG4700:10
chr3R	12185420	12185555	FBgn0259917:4
chr3R	5844664	5845157	FBgn0053208:20
chr4	679977	680181	CG31992:52
chr2R	4582285	4582756	CG8586:2
chr2R	5291812	5291963	CG8804:3
chr3R	16789447	16789578	FBgn0002921:7
chr3L	16619628	16619716	FBgn0000017:2
chrX	15219620	15219771	CG6146:4
chr3L	22069348	22069441	FBgn0000100:2
chr2R	13663222	13663379	CG33981:8
chr3R	536338	536442	FBgn0051534:8
chr3R	7776580	7776733	CG31211:3
chr2R	19908899	19909064	CG3907:3
chrX	8768536	8768932	CG10701:11
chr3R	9859884	9860047	CG3061:5
chr3R	16114951	16115091	FBgn0038780:4
chr3R	10634085	10634279	FBgn0053555:6
chr2L	5047273	5047479	FBgn0031674:9
chr3R	3731903	3732049	CG2943:3
chr2L	9905138	9905291	FBgn0032156:7
chr4	685614	685931	CG1783:3
chr2R	13489909	13490108	CG4943:6
chrX	16966823	16966897	FBgn0030812:12
chrX	8493064	8493496	FBgn0025864:12
chr3R	3730524	3730718	CG2943:7
chrX	8457693	8458408	FBgn0030049:6
chr2L	6983583	6985013	FBgn0031879:11
chr2R	15246691	15247349	CG11961:13
chr3L	15823116	15823305	CG6224:5
chr2R	19738094	19738390	CG18426:2
chr3R	18426267	18427388	FBgn0051158:5
chrX	15777466	15778407	CG9056:3
chrX	6700914	6701470	FBgn0029903:8
chrX	16201823	16202201	FBgn0030737:2
chr3L	22767838	22768237	FBgn0052451:5
chrX	13302689	13302824	CG1681:3
chrX	1246687	1247231	CG12773:2
chr2L	1933806	1934049	FBgn0031374:8
chrX	20112136	20112339	CG17052:2
chr3L	8420372	8420503	CG7037:6
chr3R	23903883	23903958	FBgn0085391:8
chr2L	8226210	8226393	FBgn0032006:16
chr2R	8337574	8337741	FBgn0033739:8
chr2L	5532704	5533522	FBgn0051989:4
chrX	8131265	8131461	FBgn0003349:22
chr3L	20344194	20344349	CG5605:5
chrX	13489353	13489571	FBgn0004169:6
chr2R	19538424	19538607	CG5403:7
chr2R	8335264	8335605	FBgn0033739:4
chr3R	10559422	10559605	CG7425:5
chr3L	3598065	3598239	FBgn0005640:16
chr3R	3933954	3934100	CG7850:2
chr3L	5753960	5754030	CG5486:8
chr3L	2791432	2791945	FBgn0035376:2
chrX	17357626	17357853	FBgn0030842:4
chrX	2014096	2015657	FBgn0004860:4
chr2R	5765149	5765381	FBgn0033460:4
chr3L	16070823	16070909	FBgn0005536:28
chrX	935020	936465	FBgn0003638:4
chr3L	15060602	15060712	CG33957:11
chr3L	15988458	15988639	CG5830:4
chr3L	571080	571673	FBgn0035142:7
chr3L	9682365	9682548	CG6767:3
chr2R	4508236	4508465	FBgn0033313:12
chr2R	3462004	3462113	FBgn0033194:16
chr3L	13601493	13601946	FBgn0036379:13
chr2R	3689686	3690706	CG1553:3
chr2L	14197657	14197867	CG4551:5
chr3R	4578236	4578840	FBgn0037624:3
chr3L	3812472	3813053	FBgn0035464:4
chr3R	231202	231270	FBgn0037245:5
chr2R	15130574	15130684	FBgn0010434:18
chr3R	27426834	27427073	CG11525:3
chr3L	2495219	2495729	CG33232:5
chr2R	2641685	2641943	FBgn0027066:7
chr2L	12728021	12728241	CG6214:9
chr2L	12389190	12389670	FBgn0262475:11
chr2L	12031893	12032071	CG5304:2
chr3R	23391929	23392262	FBgn0027492:3
chr3L	7375487	7375831	FBgn0016983:4
chr2R	19809488	19809850	CG5594:14
chr3R	18554565	18554855	FBgn0040587:2
chrX	20112685	20112888	CG17052:3
chr2R	17054235	17054339	FBgn0034598:6
chr4	381213	381632	CG1710:2
chr2L	3806969	3807056	CG3920:2
chr3L	16398602	16398945	CG4609:13
chr2L	5276936	5277180	FBgn0000228:9
chrX	8425730	8426052	FBgn0002968:5
chr3R	26398647	26398794	FBgn0082582:18
chrX	4551369	4551557	CG7035:6
chr2L	7429582	7429684	CG5261:6
chr2L	17666612	17666776	CG7100:13
chr3L	8586567	8588541	FBgn0262508:11
chr3L	8462510	8462593	CG6964:9
chr3R	25307996	25308162	FBgn0004369:20
chrX	4048618	4048789	CG3665:3
chr2R	2764726	2764867	FBgn0028985:7
chr3R	1502991	1503324	FBgn0037363:3
chr3L	17040450	17040701	FBgn0010424:5
chr3R	21871191	21871385	FBgn0001139:11
chr3R	2217027	2218464	FBgn0037443:9
chr3R	7784	8649	CG12581:3
chr2L	10218016	10218172	FBgn0024320:9
chr2R	12897768	12898040	FBgn0034180:8
chrX	6979443	6979550	FBgn0029933:6
chr2L	13267595	13267972	FBgn0032497:8
chr3L	13474314	13475469	FBgn0052130:8
chr2L	4032423	4032769	CG12676:2
chr2R	5142594	5143214	FBgn0020621:6
chr2L	13772933	13773116	CG7364:4
chr2L	12373583	12374111	FBgn0262475:9
chr2R	20151326	20151620	CG3376:5
chr2L	11985833	11986380	FBgn0032388:4
chr2L	13003584	13003715	CG12403:2
chr3R	9585566	9585748	FBgn0085412:13
chr2L	13903781	13903931	CG8954:2
chrX	18275897	18276002	CG6223:5
chr4	1216054	1216222	CG17471:6
chrX	16272740	16272927	FBgn0004598:17
chr2L	5078234	5078400	FBgn0031681:8
chr3L	14224277	14224425	CG33991:9
chr3L	306982	307256	CG7004:9
chr3R	20857933	20858382	CG6369:3
chr2L	6325357	6325602	FBgn0021873:3
chr3R	18313232	18313441	FBgn0038976:2
chr2L	6206635	6206867	FBgn0085409:10
chr3R	20446101	20446835	FBgn0083077:6
chr3R	1028946	1029156	FBgn0259212:21
chr2R	8445923	8446583	CG8581:11
chr3L	13534822	13535122	FBgn0036379:9
chr2R	10149980	10151034	FBgn0033919:3
chr3R	9516257	9517020	FBgn0024555:10
chr3R	24167349	24167936	FBgn0039581:5
chrX	20393532	20393847	CG18492:3
chr3R	20065138	20065202	CG33106:7
chrX	21488205	21488461	CG32857:2
chrX	15624570	15624735	CG8184:16
chr3R	27566039	27566891	CG1873:3
chr2R	12416404	12416541	CG4700:7
chr2R	9377247	9377378	CG6016:7
chr3R	23377631	23378066	FBgn0004387:8
chr2R	8505300	8505429	CG17759:5
chr3R	5604341	5604440	FBgn0037752:2
chr2R	9378940	9379098	CG6016:3
chr2L	185152	186123	CG18497:4
chrXHet	66122	66324	FBgn0039945:3
chr2L	10412023	10412142	FBgn0032242:5
chr3L	15551350	15551438	CG7439:4
chr3R	24168002	24168141	FBgn0039581:7
chr3L	12465647	12465737	FBgn0036286:3
chrX	20093641	20093817	CG33499:3
chr2R	19694684	19696255	CG4817:2
chr3R	1827280	1827458	FBgn0003261:3
chr2L	13815359	13815716	CG7793:2
chrX	5775419	5775903	CG16721:3
chr2R	16958907	16959308	CG10527:2
chrX	17569345	17570590	CG32556:7
chr3L	14746434	14746571	FBgn0260233:4
chrX	18286368	18286514	CG32549:5
chr4	1214186	1214280	CG17471:8
chr3L	16709331	16709937	FBgn0000414:5
chrX	937246	937454	FBgn0003638:10
chr2R	9331393	9331611	FBgn0013765:8
chr3L	14060712	14061004	FBgn0052138:7
chr2R	3466981	3467119	FBgn0033194:26
chr2R	579584	579751	FBgn0026401:2
chrX	10276214	10276543	CG17841:3
chrX	19415361	19415429	CG12233:6
chr2R	9043042	9043198	CG3991:7
chr2L	8067625	8068152	CG14472:5
chr3R	24746259	24746349	FBgn0259220:21
chr3L	13902131	13902283	CG8865:6
chr3L	2557341	2557508	CG16973:15
chr3R	18554931	18555006	FBgn0040587:3
chr3R	4766644	4766911	FBgn0037643:7
chr3L	8108508	8108688	CG7558:2
chr3R	1395564	1395693	FBgn0041191:6
chr3R	5549030	5549220	CG9484:6
chr3L	8306111	8306251	FBgn0035872:5
chr2R	9426477	9426854	FBgn0033853:3
chrX	396018	396253	FBgn0004648:5
chrX	8317217	8317608	FBgn0026758:4
chr2R	2700286	2700621	FBgn0028954:4
chr2R	19875141	19875198	CG3832:2
chr2R	10638650	10639156	CG10149:2
chr3L	16111272	16111499	FBgn0010280:11
chr2R	11825620	11825772	FBgn0034051:5
chrX	6263555	6263725	CG3869:13
chr3R	13228638	13228769	FBgn0085308:2
chr2R	8496674	8497381	CG8604:8
chr3R	8518492	8518666	FBgn0011745:3
chr3R	25959232	25959816	CG2171:2
chr2L	13609791	13609987	FBgn0259984:7
chr3L	3324700	3326036	FBgn0035437:4
chr3R	20857273	20857415	CG6369:5
chr2R	3862391	3862738	FBgn0033246:3
chr3R	17862974	17863599	FBgn0025140:6
chr4	1194432	1194723	CG17743:5
chr3R	8828493	8828629	FBgn0038108:9
chr2R	3960872	3960976	FBgn0020279:12
chr2R	9113507	9113840	CG4654:4
chrX	8488126	8488672	FBgn0025864:4
chr3R	27496486	27497517	CG1815:10
chr2R	6022973	6023177	FBgn0050011:11
chrX	6637091	6637181	CG3203:2
chrX	9674274	9674334	FBgn0030151:7
chr3L	12805050	12805320	FBgn0027534:11
chr4	880933	881007	FBgn0039936:3
chr2R	10459758	10460352	CG10119:2
chr2R	11550737	11550883	FBgn0023441:5
chr2R	14324102	14324233	FBgn0050118:8
chr3L	16621763	16622306	FBgn0000017:7
chr3R	20699825	20700381	CG3744:4
chr3R	23376836	23377567	FBgn0004387:7
chr2R	17282383	17282550	FBgn0010415:2
chr3R	5182567	5182945	CG33936:3
chr3R	1209351	1210580	FBgn0001311:11
chr3R	5955217	5955368	CG6235:3
chr3R	5769399	5769616	FBgn0250818:6
chr2R	19932337	19932442	CG4254:3
chr3R	18901519	18901638	FBgn0039054:6
chr2R	12753660	12754751	CG8912:2
chr3L	19791233	19791400	CG8522:7
chr3R	27281250	27281407	CG17998:10
chr3R	15044911	15045062	CG5269:5
chr3R	21183294	21183422	CG10772:6
chrX	10676810	10676922	CG16944:5
chr3L	6187318	6187989	CG7398:3
chr2L	18601357	18601548	CG10413:5
chr2L	12729185	12729405	CG6214:11
chr2L	9615302	9615448	FBgn0040070:4
chrX	5561243	5562365	CG4119:3
chr2R	9306492	9306590	FBgn0259221:6
chrX	16328294	16328905	FBgn0026575:8
chr2L	2213616	2213756	FBgn0010288:3
chr2R	2554225	2554518	CG15845:3
chr3R	16585097	16585626	FBgn0051195:3
chr2L	7814576	7814651	FBgn0261800:3
chr2R	6499185	6499323	FBgn0004399:14
chr2R	9709271	9709680	FBgn0000662:5
chr3L	2561932	2562843	CG16973:11
chr3R	21182356	21183230	CG10772:7
chrX	13488863	13488941	FBgn0004169:3
chr3R	17894833	17894949	FBgn0017397:4
chrX	11589857	11590344	FBgn0011754:5
chrX	6577931	6578494	FBgn0029891:4
chrX	17734388	17734728	CG6398:3
chr3R	16653702	16653804	CG17273:2
chr3L	16111607	16112500	FBgn0010280:12
chrX	18266064	18266465	FBgn0014467:4
chr3R	13366698	13367308	CG5836:2
chr3R	5521309	5521375	FBgn0051352:5
chrX	14829909	14830451	FBgn0027601:3
chr2L	8193125	8195569	FBgn0031995:6
chr3L	2564397	2564755	CG16973:20
chr3L	13577292	13577371	FBgn0036379:11
chr2R	11971451	11972601	CG18250:11
chr3L	9859414	9859461	FBgn0027567:4
chr3R	17097877	17098158	FBgn0038877:2
chr3L	15816024	15816281	CG6169:8
chr3R	6123162	6123419	FBgn0037804:11
chr2L	20877149	20877477	FBgn0032901:7
chr3L	12115776	12115873	CG5654:3
chr2R	7343093	7343260	CG7776:6
chr2R	12418964	12419116	CG4700:13
chr3R	9883596	9883829	FBgn0038197:6
chr3R	18555075	18555261	FBgn0040587:4
chr3R	562903	562974	FBgn0026620:5
chr3R	11723270	11723737	FBgn0027657:4
chr3L	19825328	19825812	FBgn0003744:2
chr3L	22296163	22296708	FBgn0004449:4
chr3L	9405255	9406417	FBgn0035987:4
chrX	12635482	12635674	CG4013:14
chrX	9532226	9532495	FBgn0028341:6
chrX	6136718	6136805	FBgn0023458:7
chr3R	6118916	6120040	FBgn0037804:8
chrX	3744996	3745289	FBgn0000542:7
chrX	9564875	9566354	FBgn0015624:2
chrX	19591968	19592278	CG12530:2
chrXHet	66122	66324	FBgn0039944:2
chr3L	3353923	3354185	FBgn0004167:8
chr3R	1181725	1181958	FBgn0037313:5
chrX	16520603	16520827	CG9774:10
chrX	6703518	6703690	FBgn0029903:13
chr3R	64541	66246	FBgn0010225:10
chrX	6979191	6979372	FBgn0029933:5
chr3R	1405837	1406027	FBgn0037344:2
chr2R	13727099	13727294	FBgn0259211:19
chr3L	5804486	5805079	CG5537:2
chr3R	14477782	14478758	CG31224:5
chrX	8131917	8131974	FBgn0003349:24
chrX	19417036	19417348	FBgn0261573:5
chrX	6578551	6578754	FBgn0029891:8
chr2R	14547491	14547629	FBgn0034372:4
chr2R	8046512	8046704	FBgn0033688:6
chr2L	20458059	20458430	CG18858:2
chr3R	24638117	24638208	FBgn0039600:6
chr3R	11238301	11239234	FBgn0041188:4
chr2L	19451247	19451670	CG10223:3
chr3R	15415846	15416105	FBgn0024242:34
chr3L	13408877	13409027	FBgn0260049:7
chr3R	9487883	9487953	FBgn0004587:4
chr2R	14646449	14646798	FBgn0259682:11
chr3L	1717379	1717879	FBgn0027594:6
chr3L	13477951	13478127	CG10083:3
chr3R	3732140	3732782	CG2943:2
chr3L	8968425	8968774	CG5064:2
chr4	675131	675424	CG31992:5
chr2R	19619176	19619494	FBgn0034897:9
chr3R	11162653	11162747	CG4931:7
chr3L	8430139	8430533	FBgn0035895:9
chrX	1674095	1674277	CG12598:6
chr2R	12926468	12926605	FBgn0023172:17
chr3L	7506918	7507454	FBgn0035793:7
chr2R	13662998	13663159	CG33981:9
chrX	20392655	20393068	CG18492:5
chrX	1924476	1924892	FBgn0000667:10
chr3R	17449561	17449807	CG6376:6
chr2R	8524559	8524776	CG8625:3
chr3R	2972667	2972814	FBgn0053546:2
chr2R	11883672	11883870	FBgn0020236:6
chr2L	12728578	12728798	CG6214:10
chrX	19727354	19729599	FBgn0261811:2
chr4	333983	334268	FBgn0039902:2
chrX	547403	548129	CG13363:2
chr2R	4816214	4816383	FBgn0033352:3
chrX	3603869	3604029	FBgn0015286:4
chr3L	1812629	1812684	FBgn0027790:2
chr3L	22709156	22709302	FBgn0037182:4
chr2R	8156698	8156940	CG8472:4
chrX	10655948	10656235	FBgn0052675:4
chr3L	7377749	7378081	FBgn0016983:9
chrX	3684450	3684571	FBgn0029676:4
chr3R	3729914	3730066	CG2943:10
chr3L	15505272	15505836	FBgn0000565:6
chr2R	13423960	13424084	FBgn0034237:3
chr2L	13578201	13578254	FBgn0259984:6
chr3L	12788263	12788424	FBgn0261626:9
chr2R	14707126	14707270	FBgn0010551:4
chr2L	9245386	9245712	FBgn0041092:17
chr2L	13818636	13819269	CG7793:6
chr3L	15809036	15809156	FBgn0261722:6
