# Supplementary material for: Reconstruction of composite regulator-target splicing networks from high-throughput transcriptome data
Source: BMC Genomics. 2015 Oct 2;16(Suppl 10):S7. doi: 10.1186/1471-2164-16-S10-S7 (PMC4603746; doi:10.1186/1471-2164-16-S10-S7)
Supplement: Additional File 3 — This file contains annotation information for all the network components: Lists of the exon and gene IDs and symbols of the network components as well as genomic coordinates of the exon components in BED format. [file 1471-2164-16-S10-S7-S3.zip › NetComponentAnnotation/Net_GeneIDs2Names.tsv]

FBgn0039215	CG6695
FBgn0032620	CG12288
FBgn0037245	growl
FBgn0028554	xl6
FBgn0036487	Prp31
FBgn0083987	snRNA:U11
FBgn0039117	tst
FBgn0027602	CG8611
FBgn0024542	Neos
FBgn0011604	Iswi
FBgn0033378	tsu
FBgn0036386	CG8833
FBgn0026402	NiPp1
FBgn0029979	CG10777
FBgn0022943	Cbp20
FBgn0003920	snRNA:U2:14B
FBgn0030246	CG1582
FBgn0015527	pen
FBgn0029885	CG3224
FBgn0039861	pasha
FBgn0031229	CG3436
FBgn0017457	U2af38
FBgn0031238	CG3645
FBgn0037707	RnpS1
FBgn0030625	CG5877
FBgn0037205	CG11133
FBgn0004191	snRNA:U2:34ABa
FBgn0035520	CG11586
FBgn0010416	TH1
FBgn0005411	U2af50
FBgn0011824	CG4038
FBgn0036450	CG13472
FBgn0004227	nonA
FBgn0024285	Srp54
FBgn0033862	CG6209
FBgn0030631	CG6227
FBgn0039183	Dis3
FBgn0034246	Dcr-2
FBgn0035608	CG10630
FBgn0011640	lark
FBgn0041720	snRNA:U2:34ABc
FBgn0027553	NELF-B
FBgn0003742	tra2
FBgn0002906	mus309
FBgn0026713	l(1)G0007
FBgn0027841	CstF-64
FBgn0010774	Aly
FBgn0014362	mub
FBgn0029666	CG10803
FBgn0010300	brat
FBgn0052423	shep
FBgn0028470	Patr-1
FBgn0011305	Rsf1
FBgn0033859	CG6197
FBgn0015075	Ddx1
FBgn0034976	CG4049
FBgn0005649	Rox8
FBgn0262519	Mi-2
FBgn0035901	CG6745
FBgn0030354	Upf1
FBgn0035336	CG9004
FBgn0041164	armi
FBgn0036733	U4-U6-60K
FBgn0259789	vfl
FBgn0001330	kz
FBgn0030049	Trf4-1
FBgn0024998	CG2685
FBgn0034496	CG9143
FBgn0003732	Top2
FBgn0036496	CG7804
FBgn0020305	dbe
FBgn0023216	Parg
FBgn0003935	snRNA:U5:34A
FBgn0030571	CG14414
FBgn0002542	lds
FBgn0038964	Nop56
FBgn0037081	CG6049
FBgn0023542	Nmd3
FBgn0001986	l(2)35Df
FBgn0003977	vir
FBgn0027784	Prp18
FBgn0033741	CG8545
FBgn0037342	CG2931
FBgn0019890	Smg5
FBgn0037583	CG9684
FBgn0032690	CG10333
FBgn0015520	nonA-l
FBgn0035063	Eap
FBgn0033160	CG11107
FBgn0033169	CG11123
FBgn0000392	cup
FBgn0030789	Rrp45
FBgn0015778	rin
FBgn0034740	CG3875
FBgn0026722	drosha
FBgn0260943	Rbp6
FBgn0260944	Rbp1
FBgn0038344	CG5205
FBgn0260400	elav
FBgn0053057	CG33057
FBgn0259220	Doa
FBgn0039229	Saf-B
FBgn0262526	vas
FBgn0032157	CG5899
FBgn0026575	hang
FBgn0037737	Pnn
FBgn0032701	CG10341
FBgn0030720	CG8939
FBgn0033475	CG12129
FBgn0035571	CG12493
FBgn0026566	CG1307
FBgn0003931	snRNA:U4:38AB
FBgn0043022	snRNA:U5:38ABa
FBgn0003936	snRNA:U5:35D
FBgn0003923	snRNA:U2:38ABb
FBgn0043021	snRNA:U5:38ABb
FBgn0003922	snRNA:U2:38ABa
FBgn0003933	snRNA:U5:14B
FBgn0003938	snRNA:U5:63BC
FBgn0003934	snRNA:U5:23D
FBgn0039828	CG1542
FBgn0030468	CG1622
FBgn0001491	l(1)10Bb
FBgn0261850	Xpd
FBgn0031062	CG14230
FBgn0003483	spn-E
FBgn0000377	crn
FBgn0030063	CG1789
FBgn0036018	CG3335
FBgn0015737	Hmu
FBgn0005410	sno
FBgn0027620	Acf1
FBgn0037939	CG14718
FBgn0031655	Marcal1
FBgn0052344	CG32344
FBgn0029148	NHP2
FBgn0036838	CG3808
FBgn0027514	CG1024
FBgn0034739	CG3927
FBgn0034879	Rrp4
FBgn0037660	CG18005
FBgn0035889	mkg-p
FBgn0035938	orb2
FBgn0003520	stau
FBgn0038464	CG16941
FBgn0010926	l(3)07882
FBgn0030855	CG5800
FBgn0014189	Hel25E
FBgn0022985	qkr58E-2
FBgn0030969	CG7288
FBgn0025571	SF1
FBgn0021895	ytr
FBgn0036548	CG5931
FBgn0026533	Dek
FBgn0029833	CG5941
FBgn0000212	brm
FBgn0037573	eIF4AIII
FBgn0040290	RecQ4
FBgn0035842	CG7504
FBgn0032883	CG9323
FBgn0039730	CG7903
FBgn0031822	CG9548
FBgn0004556	Dbp73D
FBgn0004192	snRNA:U2:34ABb
FBgn0003062	Fib
FBgn0032051	CG13097
FBgn0030551	CG11674
FBgn0027334	l(1)G0004
FBgn0035692	CG13298
FBgn0041186	Slbp
FBgn0021995	Rs1
FBgn0015907	bl
FBgn0051054	CG31054
FBgn0039210	CG13625
FBgn0031252	CG13690
FBgn0028474	CG4119
FBgn0034598	CG4266
FBgn0031456	Trn-SR
FBgn0027548	nito
FBgn0031637	CG2950
FBgn0035016	CG4612
FBgn0033089	CG17266
FBgn0004872	piwi
FBgn0000146	aub
FBgn0004401	Pep
FBgn0030235	Imp
FBgn0039016	Dcr-1
FBgn0031318	CG4887
FBgn0039558	CG4980
FBgn0038826	CG17838
FBgn0015393	hoip
FBgn0028974	xmas-2
FBgn0035136	CG6905
FBgn0261287	ymp
FBgn0038146	CG9799
FBgn0086613	Ino80
FBgn0028426	JhI-1
FBgn0031492	CG3542
FBgn0039846	CG11337
FBgn0260456	CG4806
FBgn0003165	pum
FBgn0261552	ps
FBgn0086895	pea
FBgn0086897	sqd
FBgn0038872	Nelf-A
FBgn0034659	CG4021
FBgn0027617	CG5808
FBgn0022070	wcd
FBgn0011206	bol
FBgn0034962	MAN1
FBgn0037549	CG7878
FBgn0034921	Dcp1
FBgn0002899	mus301
FBgn0035895	Unr
FBgn0035947	Srp68
FBgn0000562	egl
FBgn0029094	asf1
FBgn0029525	CG18273
FBgn0039920	CG11360
FBgn0039581	Moca-cyp
FBgn0004419	me31B
FBgn0261068	LSm7
FBgn0003655	swa
FBgn0015331	abs
FBgn0034564	CG9344
FBgn0000114	aret
FBgn0004587	B52
FBgn0005386	ash1
FBgn0004237	Hrb87F
FBgn0038046	CG5641
FBgn0002989	okr
FBgn0039566	CG4849
FBgn0250816	AGO3
FBgn0250786	Chd1
FBgn0261933	SmD1
FBgn0029714	CG3527
FBgn0001179	hay
FBgn0036828	CG6841
FBgn0037369	CG2100
FBgn0030704	CG15916
FBgn0036340	SRm160
FBgn0033554	Lsm10
FBgn0035141	Cypl
FBgn0086902	kis
FBgn0031452	Cwc25
FBgn0031601	Dim1
FBgn0038989	CG6937
FBgn0034814	CG9890
FBgn0039977	CG17454
FBgn0011571	caz
FBgn0032340	Ge-1
FBgn0017430	Nelf-E
FBgn0025140	pit
FBgn0000363	cpo
FBgn0034187	CG6967
FBgn0039338	XNP
FBgn0032050	CG13096
FBgn0053317	CR33317
FBgn0039182	CG5728
FBgn0051368	CG31368
FBgn0051957	CG31957
FBgn0032408	CG6712
FBgn0032388	CG6686
FBgn0037716	CG8273
FBgn0027375	RecQ5
FBgn0022986	qkr58E-1
FBgn0039797	CG1340
FBgn0033210	U2A
FBgn0000330	cm
FBgn0027599	CG2790
FBgn0032156	CG13124
FBgn0050122	CG30122
FBgn0028734	Fmr1
FBgn0032919	CG9253
FBgn0031951	r2d2
FBgn0020306	dom
FBgn0260632	dl
FBgn0026196	nop5
FBgn0262350	bru-3
FBgn0003435	sm
FBgn0010263	Rbp9
FBgn0037248	Spargel
FBgn0261790	SmE
FBgn0261792	snRNP-U1-C
FBgn0016978	snRNP-U1-70K
FBgn0034918	wibg
FBgn0053505	U3-55K
FBgn0040337	CG3021
FBgn0034923	Upf3
FBgn0023395	Chd3
FBgn0039626	Slu7
FBgn0036104	CG6418
FBgn0086675	fne
FBgn0052707	APC4
FBgn0010247	Parp
FBgn0039233	CG7006
FBgn0014024	Rnp4F
FBgn0011638	La
FBgn0035831	CG8038
FBgn0031493	CG3605
FBgn0036915	CG7757
FBgn0261119	Prp19
FBgn0050342	Prp38
FBgn0033688	Prp8
FBgn0035294	Mfap1
FBgn0020261	pcm
FBgn0031287	CG4291
FBgn0030959	CG6961
FBgn0082831	pps
FBgn0031266	CG2807
FBgn0011802	Gem3
FBgn0040286	SC35
FBgn0038889	CG7922
FBgn0024987	CG3056
FBgn0003449	snf
FBgn0015818	Spx
FBgn0029941	CG1677
FBgn0001974	l(2)35Bd
FBgn0005648	Pabp2
FBgn0037344	CG2926
FBgn0001565	Hlc
FBgn0051755	CG31755
FBgn0032194	CG4901
FBgn0030479	Rbp1-like
FBgn0030833	CG8915
FBgn0067622	LSm-4
FBgn0032240	CG17768
FBgn0035872	CG7185
FBgn0040284	SF2
FBgn0039270	CG11820
FBgn0259937	Nop60B
FBgn0260010	rump
FBgn0037504	CG1142
FBgn0000662	fl(2)d
FBgn0028919	CG16865
