# Supplementary material for: Reconstruction of composite regulator-target splicing networks from high-throughput transcriptome data
Source: BMC Genomics. 2015 Oct 2;16(Suppl 10):S7. doi: 10.1186/1471-2164-16-S10-S7 (PMC4603746; doi:10.1186/1471-2164-16-S10-S7)
Supplement: Additional File 4 — This file lists the gene and exon members for each of the 10 described network modules. [file 1471-2164-16-S10-S7-S4.txt]

MODULE	Gene or Exon(GeneID:ExonNumber) Module Components
1	FBgn0260943	FBgn0262125:4	FBgn0261800:3	FBgn0261722:2	FBgn0261573:5	FBgn0261268:7	FBgn0260994:3	FBgn0260010:3	FBgn0259984:7	FBgn0259214:16	FBgn0259174:22	FBgn0250911:8	FBgn0250791:2	FBgn0086347:5	FBgn0061469:6	FBgn0061469:2	FBgn0053558:21	FBgn0052000:16	FBgn0050118:6	FBgn0045073:3	FBgn0044329:3	FBgn0040284:4	FBgn0039993:4	FBgn0039936:9	FBgn0039849:4	FBgn0039581:9	FBgn0039266:4	FBgn0039261:5	FBgn0039261:4	FBgn0038501:4	FBgn0038364:7	FBgn0038108:8	FBgn0037893:2	FBgn0037705:5	FBgn0037624:3	FBgn0037443:3	FBgn0037245:5	FBgn0036856:6	FBgn0036511:3	FBgn0036286:3	FBgn0035981:4	FBgn0035895:2	FBgn0035872:6	FBgn0035622:3	FBgn0035464:4	FBgn0035397:17	FBgn0035397:14	FBgn0035376:6	FBgn0035357:13	FBgn0035142:10	FBgn0035024:3	FBgn0034897:8	FBgn0034282:3	FBgn0034237:3	FBgn0034091:2	FBgn0034068:5	FBgn0033853:3	FBgn0033739:7	FBgn0033663:2	FBgn0033638:8	FBgn0033194:21	FBgn0033194:16	FBgn0033194:10	FBgn0033166:6	FBgn0032988:5	FBgn0032901:7	FBgn0032880:4	FBgn0032497:8	FBgn0032305:3	FBgn0032242:5	FBgn0032223:5	FBgn0032138:3	FBgn0031285:4	FBgn0030205:5	FBgn0030049:6	FBgn0029933:4	FBgn0029676:5	FBgn0029676:4	FBgn0029676:3	FBgn0029176:4	FBgn0029174:6	FBgn0029174:4	FBgn0028968:3	FBgn0028671:3	FBgn0027594:6	FBgn0027279:11	FBgn0027066:7	FBgn0026758:4	FBgn0026401:5	FBgn0026188:11	FBgn0025836:9	FBgn0024555:10	FBgn0024187:15	FBgn0023213:3	FBgn0022764:10	FBgn0021764:13	FBgn0020621:6	FBgn0020306:4	FBgn0020279:7	FBgn0017397:6	FBgn0016983:9	FBgn0015542:7	FBgn0015286:4	FBgn0015024:4	FBgn0014857:2	FBgn0014362:12	FBgn0013987:3	FBgn0013954:2	FBgn0013746:7	FBgn0013746:3	FBgn0011817:8	FBgn0011764:10	FBgn0011219:14	FBgn0010715:13	FBgn0010348:3	FBgn0010256:3	FBgn0004399:14	FBgn0004237:4	FBgn0004167:6	FBgn0003435:6	FBgn0003425:9	FBgn0003392:15	FBgn0003165:3	FBgn0002968:7	FBgn0002873:3	FBgn0002783:3	FBgn0002638:2	FBgn0000634:13	FBgn0000541:15	FBgn0000228:8	FBgn0000210:10	FBgn0000100:2	CG9998:4	CG9983:5	CG9983:4	CG9484:5	CG9484:18	CG9390:3	CG9042:6	CG9007:2	CG8479:8	CG8472:4	CG8472:3	CG8402:6	CG8290:4	CG8251:7	CG8184:16	CG8156:4	CG7873:8	CG7850:3	CG7823:2	CG7793:6	CG7781:3	CG7749:3	CG7749:11	CG7749:10	CG7533:2	CG7425:5	CG7073:5	CG7035:6	CG6831:10	CG6767:6	CG6707:3	CG6420:3	CG6398:3	CG6395:7	CG6303:6	CG6303:12	CG6224:5	CG6120:2	CG5915:3	CG5683:5	CG5642:2	CG5605:6	CG5605:5	CG5547:8	CG5208:3	CG4993:5	CG4700:13	CG4654:6	CG4620:3	CG4257:5	CG4254:3	CG4211:4	CG40478:5	CG4006:2	CG3907:6	CG3832:2	CG3707:5	CG3525:9	CG3412:7	CG33936:4	CG32789:3	CG32789:2	CG3269:3	CG32549:5	CG32016:6	CG31992:5	CG31739:6	CG31531:4	CG3061:5	CG3000:3	CG2943:7	CG2943:3	CG2943:2	CG2922:4	CG2791:2	CG2674:3	CG2671:5	CG2637:3	CG2519:11	CG18492:7	CG18426:2	CG17998:10	CG17759:6	CG17746:2	CG17697:4	CG17471:6	CG1710:2	CG1710:11	CG16944:5	CG16901:6	CG1560:2	CG1512:5	CG1507:7	CG14996:2	CG14939:2	CG1444:2	CG14222:3	CG1404:2	CG12773:6	CG12773:5	CG12703:8	CG12598:6	CG12530:2	CG12424:2	CG12236:3	CG12131:4	CG11961:5	CG11059:11	CG11059:10	CG10954:7	CG10772:7	CG10712:5	CG10640:2	CG10289:4	CG10082:4
2	FBgn0243516:3	FBgn0061469:7	FBgn0061469:4	FBgn0061200:7	FBgn0052207:2	FBgn0052205:2	FBgn0051158:4	FBgn0050359:6	FBgn0039186:6	FBgn0037261:3	FBgn0035793:7	FBgn0034598:2	FBgn0034418:3	FBgn0034180:7	FBgn0034180:10	FBgn0032156:7	FBgn0032006:15	FBgn0030842:4	FBgn0030812:5	FBgn0027534:10	FBgn0025864:8	FBgn0025681:4	FBgn0023172:21	FBgn0011823:4	FBgn0010280:13	FBgn0005640:16	CR33940:3	CG8677:4	CG8405:12	CG7793:5	CG7776:2	CG7740:2	CG7184:2	CG5836:3	CG3869:13	CG31224:5	CG2991:5	CG2943:10
3	FBgn0261552	FBgn0261722:4	FBgn0260798:12	FBgn0260724:3	FBgn0260233:5	FBgn0259984:9	FBgn0259984:4	FBgn0259682:8	FBgn0259220:21	FBgn0259217:9	FBgn0259217:4	FBgn0259214:15	FBgn0259212:21	FBgn0259211:19	FBgn0259211:17	FBgn0259107:4	FBgn0250791:3	FBgn0243516:4	FBgn0086779:9	FBgn0083077:6	FBgn0082582:18	FBgn0053546:2	FBgn0052632:5	FBgn0051534:8	FBgn0051158:5	FBgn0050122:7	FBgn0050045:2	FBgn0043456:4	FBgn0041092:17	FBgn0040752:6	FBgn0040587:5	FBgn0040587:4	FBgn0039902:2	FBgn0039581:8	FBgn0039465:4	FBgn0039014:6	FBgn0039014:5	FBgn0038286:3	FBgn0037705:8	FBgn0037614:4	FBgn0037614:2	FBgn0037471:13	FBgn0037182:8	FBgn0036576:2	FBgn0036340:2	FBgn0036134:10	FBgn0035987:4	FBgn0035895:8	FBgn0035895:7	FBgn0035850:6	FBgn0035528:2	FBgn0035500:6	FBgn0035464:3	FBgn0035094:9	FBgn0034282:9	FBgn0034242:4	FBgn0034069:3	FBgn0033889:6	FBgn0033688:4	FBgn0033466:3	FBgn0033393:5	FBgn0033194:28	FBgn0032988:4	FBgn0032979:5	FBgn0032919:2	FBgn0032005:3	FBgn0031738:4	FBgn0031681:9	FBgn0031681:7	FBgn0031681:5	FBgn0031376:3	FBgn0031118:12	FBgn0031030:10	FBgn0030842:3	FBgn0030812:3	FBgn0030812:16	FBgn0030608:4	FBgn0029933:6	FBgn0029903:8	FBgn0029903:13	FBgn0029891:4	FBgn0029801:3	FBgn0028954:4	FBgn0028671:6	FBgn0028577:5	FBgn0028386:7	FBgn0027790:2	FBgn0027492:3	FBgn0027339:4	FBgn0026875:10	FBgn0026575:5	FBgn0025724:2	FBgn0024555:2	FBgn0024326:4	FBgn0024188:2	FBgn0023212:3	FBgn0022764:14	FBgn0020611:4	FBgn0016983:4	FBgn0015924:3	FBgn0015521:2	FBgn0014362:7	FBgn0013733:3	FBgn0013334:10	FBgn0011571:4	FBgn0011225:10	FBgn0010548:15	FBgn0010328:11	FBgn0010256:4	FBgn0004624:12	FBgn0004624:10	FBgn0004598:6	FBgn0004595:10	FBgn0004401:2	FBgn0004370:8	FBgn0004167:10	FBgn0003659:15	FBgn0003638:10	FBgn0003165:5	FBgn0003013:11	FBgn0002921:7	FBgn0001250:11	FBgn0001139:17	FBgn0000662:5	FBgn0000404:5	FBgn0000319:3	FBgn0000289:10	FBgn0000228:9	FBgn0000163:3	FBgn0000017:8	CG9999:2	CG9968:4	CG9774:7	CG9238:2	CG9132:3	CG9132:2	CG9088:4	CG8989:2	CG8933:2	CG8912:4	CG8676:2	CG8428:5	CG8402:4	CG8188:2	CG8118:4	CG7823:3	CG7597:3	CG7533:3	CG7364:4	CG7269:3	CG7210:3	CG7178:4	CG7100:8	CG6945:2	CG6721:4	CG6605:2	CG6303:30	CG6214:9	CG6214:6	CG6214:12	CG6146:4	CG6016:7	CG5848:6	CG5654:2	CG5651:2	CG5594:23	CG5537:2	CG5486:8	CG5460:5	CG5269:8	CG5170:3	CG5014:5	CG5014:3	CG4943:6	CG4931:7	CG4768:4	CG4654:4	CG4609:13	CG4551:5	CG4244:6	CG4165:3	CG4119:3	CG4013:15	CG4013:14	CG3973:9	CG3954:5	CG3707:7	CG3525:2	CG3376:3	CG33106:8	CG3269:2	CG32133:6	CG3203:2	CG31992:52	CG3000:2	CG2991:3	CG2316:3	CG2186:5	CG2186:3	CG2050:3	CG1838:4	CG1836:4	CG18332:5	CG1815:10	CG17870:13	CG17759:5	CG16973:4	CG16973:20	CG16903:2	CG15845:3	CG13739:2	CG1311:7	CG12773:2	CG12676:7	CG12358:3	CG12233:4	CG12225:3	CG11665:2	CG11276:2	CG11064:5	CG10701:11	CG10620:2	CG10602:3	CG10545:10	CG10223:3
4	FBgn0086902	FBgn0015393	FBgn0015331	FBgn0010300	FBgn0004227	FBgn0003520	FBgn0261811:3	FBgn0261722:6	FBgn0261573:6	FBgn0261570:9	FBgn0261570:12	FBgn0260749:7	FBgn0260749:14	FBgn0260462:6	FBgn0259984:14	FBgn0259699:4	FBgn0259244:7	FBgn0259240:20	FBgn0259212:9	FBgn0259212:12	FBgn0259211:18	FBgn0250861:4	FBgn0250861:13	FBgn0086372:15	FBgn0085430:7	FBgn0085430:6	FBgn0085430:2	FBgn0085412:16	FBgn0085403:2	FBgn0053558:13	FBgn0053181:8	FBgn0052632:4	FBgn0052541:5	FBgn0052473:7	FBgn0052451:5	FBgn0052428:3	FBgn0052264:8	FBgn0051195:3	FBgn0051158:2	FBgn0040587:2	FBgn0040286:4	FBgn0039600:7	FBgn0039600:6	FBgn0039186:3	FBgn0039135:3	FBgn0039116:3	FBgn0039014:3	FBgn0038881:11	FBgn0038364:10	FBgn0038108:9	FBgn0038108:6	FBgn0037968:6	FBgn0037804:9	FBgn0037702:14	FBgn0037443:9	FBgn0037182:4	FBgn0036518:5	FBgn0036449:2	FBgn0036337:2	FBgn0035895:9	FBgn0035872:3	FBgn0035765:3	FBgn0035133:13	FBgn0035060:7	FBgn0035060:6	FBgn0034504:5	FBgn0034051:5	FBgn0033739:8	FBgn0033688:9	FBgn0033688:6	FBgn0033688:12	FBgn0033544:10	FBgn0033339:6	FBgn0033313:8	FBgn0032123:11	FBgn0031738:5	FBgn0031681:8	FBgn0031395:5	FBgn0031118:4	FBgn0031118:14	FBgn0031030:5	FBgn0031016:6	FBgn0030873:3	FBgn0030842:2	FBgn0030219:3	FBgn0030151:7	FBgn0029941:2	FBgn0029903:17	FBgn0028386:6	FBgn0028386:12	FBgn0028341:6	FBgn0027948:11	FBgn0027567:7	FBgn0026875:5	FBgn0026575:4	FBgn0026575:3	FBgn0026076:4	FBgn0025864:4	FBgn0025864:12	FBgn0025803:30	FBgn0025777:8	FBgn0025777:7	FBgn0025741:10	FBgn0025373:5	FBgn0025373:4	FBgn0024987:4	FBgn0023458:9	FBgn0023172:9	FBgn0023172:4	FBgn0023172:18	FBgn0023097:3	FBgn0020621:7	FBgn0020510:5	FBgn0015624:2	FBgn0015513:3	FBgn0015371:4	FBgn0015286:2	FBgn0012049:7	FBgn0011817:7	FBgn0011785:5	FBgn0011754:8	FBgn0011754:5	FBgn0011300:5	FBgn0011225:11	FBgn0010424:3	FBgn0010280:11	FBgn0004861:2	FBgn0004860:2	FBgn0004399:17	FBgn0004387:2	FBgn0004369:20	FBgn0004169:4	FBgn0003890:5	FBgn0003721:13	FBgn0003638:6	FBgn0003638:14	FBgn0003638:11	FBgn0003598:4	FBgn0003598:2	FBgn0003520:3	FBgn0003501:2	FBgn0003415:7	FBgn0003392:19	FBgn0003321:7	FBgn0003205:2	FBgn0003165:4	FBgn0003165:2	FBgn0003028:8	FBgn0001250:10	FBgn0001222:9	FBgn0001139:11	FBgn0000662:2	FBgn0000414:5	FBgn0000414:4	FBgn0000163:7	FBgn0000163:5	FBgn0000163:4	FBgn0000064:5	FBgn0000017:7	FBgn0000017:6	FBgn0000017:2	CG9774:10	CG9636:3	CG9330:4	CG9056:9	CG8912:3	CG8787:7	CG8787:2	CG8677:2	CG8604:8	CG8597:10	CG8184:4	CG7776:4	CG7776:3	CG7740:5	CG7734:4	CG7664:2	CG7100:15	CG7037:6	CG7037:2	CG6964:9	CG6944:2	CG6384:4	CG6355:3	CG6223:5	CG6169:8	CG6169:4	CG5836:5	CG5654:3	CG5403:6	CG5215:6	CG5215:4	CG5215:2	CG4931:6	CG4817:2	CG4700:14	CG4620:4	CG4257:2	CG4080:4	CG4080:2	CG4035:7	CG3991:12	CG3798:5	CG3744:4	CG3744:11	CG33981:3	CG33957:11	CG33232:2	CG32555:9	CG32555:12	CG32146:6	CG32133:4	CG32067:3	CG31908:2	CG31211:3	CG2674:6	CG2560:2	CG2161:3	CG2161:2	CG18811:3	CG18608:2	CG18445:5	CG1822:7	CG17724:2	CG16973:5	CG16973:21	CG1512:2	CG14779:12	CG14213:3	CG13900:9	CG13188:7	CG12238:4	CG12131:2	CG11888:2	CG11266:4	CG10236:10	CG10223:2	CG10107:6	CG10083:2
5	FBgn0262526	FBgn0261850	FBgn0260632	FBgn0259937	FBgn0250816	FBgn0250786	FBgn0082831	FBgn0053505	FBgn0053057	FBgn0052707	FBgn0051755	FBgn0041164	FBgn0040337	FBgn0040290	FBgn0039861	FBgn0039846	FBgn0039210	FBgn0039117	FBgn0039016	FBgn0038989	FBgn0038889	FBgn0038872	FBgn0038344	FBgn0037716	FBgn0037583	FBgn0037549	FBgn0037369	FBgn0037344	FBgn0037342	FBgn0037248	FBgn0037245	FBgn0037205	FBgn0037081	FBgn0036838	FBgn0036450	FBgn0036386	FBgn0035947	FBgn0035901	FBgn0035895	FBgn0035889	FBgn0035842	FBgn0035831	FBgn0035141	FBgn0035016	FBgn0034976	FBgn0034962	FBgn0034923	FBgn0034921	FBgn0034918	FBgn0034814	FBgn0034246	FBgn0034187	FBgn0033475	FBgn0033089	FBgn0032883	FBgn0032340	FBgn0032194	FBgn0032157	FBgn0031655	FBgn0031452	FBgn0031238	FBgn0031062	FBgn0030833	FBgn0030789	FBgn0030704	FBgn0030625	FBgn0030551	FBgn0030354	FBgn0030246	FBgn0030049	FBgn0029979	FBgn0029941	FBgn0029885	FBgn0029666	FBgn0029094	FBgn0028974	FBgn0028734	FBgn0028470	FBgn0028426	FBgn0027599	FBgn0027375	FBgn0026575	FBgn0026566	FBgn0026533	FBgn0024542	FBgn0023395	FBgn0023216	FBgn0020261	FBgn0015778	FBgn0015737	FBgn0015520	FBgn0015075	FBgn0014024	FBgn0011802	FBgn0010247	FBgn0005386	FBgn0004872	FBgn0004419	FBgn0003742	FBgn0003655	FBgn0003483	FBgn0003165	FBgn0002906	FBgn0002899	FBgn0002542	FBgn0001974	FBgn0001179	FBgn0000562	FBgn0000392	FBgn0000330	FBgn0000146	FBgn0000114	FBgn0262475:13	FBgn0262475:10	FBgn0262109:2	FBgn0260794:8	FBgn0260463:5	FBgn0260463:3	FBgn0259174:15	FBgn0250818:6	FBgn0086758:11	FBgn0085412:13	FBgn0085412:10	FBgn0085409:9	FBgn0085409:4	FBgn0085409:10	FBgn0085408:11	FBgn0053558:12	FBgn0053555:6	FBgn0053555:3	FBgn0052675:4	FBgn0052500:2	FBgn0051352:7	FBgn0051352:5	FBgn0051352:12	FBgn0051092:4	FBgn0044329:5	FBgn0041092:16	FBgn0039633:3	FBgn0038881:7	FBgn0038881:3	FBgn0038881:13	FBgn0035376:2	FBgn0034897:9	FBgn0034598:8	FBgn0034501:3	FBgn0034501:2	FBgn0034408:8	FBgn0034145:12	FBgn0034075:10	FBgn0033919:4	FBgn0033739:4	FBgn0032147:2	FBgn0032006:11	FBgn0031879:8	FBgn0031879:11	FBgn0031374:8	FBgn0030717:3	FBgn0030234:5	FBgn0030049:7	FBgn0028371:7	FBgn0027534:4	FBgn0026370:6	FBgn0026160:9	FBgn0026160:7	FBgn0026160:5	FBgn0026160:12	FBgn0024555:4	FBgn0016070:6	FBgn0015754:5	FBgn0015542:8	FBgn0015542:11	FBgn0013733:22	FBgn0013334:7	FBgn0011204:3	FBgn0010473:6	FBgn0010473:3	FBgn0010434:18	FBgn0010434:17	FBgn0010434:14	FBgn0010424:5	FBgn0004449:5	FBgn0004449:4	FBgn0004419:3	FBgn0004401:4	FBgn0003890:7	FBgn0003638:4	FBgn0003425:8	FBgn0003415:5	FBgn0003349:22	FBgn0003345:12	FBgn0003013:13	FBgn0002968:10	FBgn0002306:9	FBgn0001311:13	FBgn0001297:5	FBgn0000578:13	FBgn0000542:7	FBgn0000404:3	CG8804:3	CG8402:11	CG8306:5	CG8095:4	CG7725:7	CG7392:4	CG7100:5	CG7100:19	CG6767:4	CG6214:11	CG6033:4	CG6033:3	CG6033:11	CG6027:5	CG5870:4	CG5830:3	CG5830:2	CG5820:3	CG5304:2	CG5099:6	CG4726:2	CG4244:5	CG4170:3	CG3998:2	CG3907:3	CG3903:6	CG3838:2	CG3779:6	CG33967:7	CG33967:2	CG3322:8	CG3322:6	CG3322:5	CG32857:2	CG30197:2	CG2125:3	CG18497:4	CG18497:3	CG18332:3	CG17998:12	CG17921:2	CG17841:3	CG17052:3	CG15154:2	CG1449:5	CG1449:11	CG1448:2	CG14226:2	CG12598:5	CG12581:3	CG12424:5	CG12403:2	CG11961:6	CG11961:13	CG10777:2	CG10686:6	CG10686:4	CG10236:13
6	FBgn0259220	FBgn0053317	FBgn0052423	FBgn0039920	FBgn0038826	FBgn0036496	FBgn0035692	FBgn0035608	FBgn0035571	FBgn0031637	FBgn0019890	FBgn0014362	FBgn0011305	FBgn0262475:9	FBgn0261553:6	FBgn0260463:9	FBgn0259937:4	FBgn0259682:10	FBgn0259217:8	FBgn0259174:12	FBgn0086361:6	FBgn0086347:3	FBgn0085478:6	FBgn0085375:9	FBgn0083919:11	FBgn0082582:20	FBgn0053208:20	FBgn0052062:5	FBgn0051716:18	FBgn0051352:11	FBgn0051122:7	FBgn0045073:10	FBgn0042173:3	FBgn0041188:4	FBgn0040752:4	FBgn0040752:3	FBgn0039936:8	FBgn0039690:4	FBgn0039600:12	FBgn0039581:5	FBgn0039241:9	FBgn0039241:7	FBgn0038976:2	FBgn0038808:4	FBgn0038197:11	FBgn0038197:10	FBgn0037804:11	FBgn0037702:9	FBgn0037621:2	FBgn0037443:10	FBgn0037363:2	FBgn0037137:5	FBgn0037073:3	FBgn0036897:6	FBgn0036813:3	FBgn0036448:6	FBgn0036043:13	FBgn0035872:5	FBgn0035001:15	FBgn0034971:3	FBgn0034504:4	FBgn0034362:2	FBgn0034075:9	FBgn0033246:3	FBgn0033194:26	FBgn0032979:2	FBgn0032938:10	FBgn0032518:2	FBgn0032388:6	FBgn0032006:16	FBgn0031995:6	FBgn0031633:2	FBgn0031186:3	FBgn0030850:4	FBgn0030608:2	FBgn0030505:6	FBgn0030505:4	FBgn0030089:7	FBgn0030089:16	FBgn0029709:2	FBgn0028985:7	FBgn0028744:4	FBgn0028734:6	FBgn0027657:4	FBgn0027601:3	FBgn0027567:5	FBgn0027567:4	FBgn0027339:6	FBgn0027279:12	FBgn0026620:5	FBgn0026401:2	FBgn0025140:4	FBgn0024187:7	FBgn0023458:3	FBgn0020510:4	FBgn0020510:3	FBgn0016983:10	FBgn0015558:5	FBgn0014026:4	FBgn0014026:3	FBgn0013765:7	FBgn0013759:6	FBgn0011817:10	FBgn0011764:12	FBgn0011571:3	FBgn0011225:16	FBgn0010415:2	FBgn0010256:5	FBgn0004648:5	FBgn0004387:3	FBgn0004145:2	FBgn0003435:3	FBgn0003204:2	FBgn0003031:10	FBgn0002968:5	FBgn0002921:12	FBgn0002183:2	FBgn0000565:6	FBgn0000319:6	CG9888:2	CG9177:3	CG9075:6	CG8912:2	CG8586:2	CG8485:10	CG8128:2	CG7793:2	CG7740:13	CG7725:6	CG7622:2	CG7597:6	CG7439:6	CG7324:4	CG7269:6	CG6995:19	CG6964:7	CG6767:9	CG6767:3	CG6376:6	CG6369:6	CG6235:3	CG5935:6	CG5594:12	CG5490:5	CG5422:3	CG5384:4	CG4913:2	CG4337:2	CG4091:2	CG4070:3	CG40478:2	CG3920:2	CG3798:7	CG3664:5	CG3412:5	CG33232:5	CG32594:3	CG32555:7	CG32180:6	CG3210:7	CG31683:2	CG3166:3	CG31628:2	CG31137:6	CG2519:4	CG2304:11	CG2206:7	CG2204:3	CG2201:6	CG18858:2	CG1873:3	CG1862:3	CG18492:6	CG18332:4	CG17332:7	CG17273:3	CG17273:2	CG16901:11	CG1553:3	CG15154:5	CG1495:7	CG13388:5	CG13363:2	CG11567:4	CG11094:3	CG11050:4	CG10545:8	CG10413:5	CG10365:4	CG10365:2	CG10260:4	CG10192:3	CG10107:7	CG10083:3
7	FBgn0261573:9	FBgn0261263:12	FBgn0260008:5	FBgn0259984:6	FBgn0250911:5	FBgn0086902:5	FBgn0085432:20	FBgn0052423:9	FBgn0050389:3	FBgn0045073:6	FBgn0039600:10	FBgn0039186:2	FBgn0039026:9	FBgn0038780:4	FBgn0037707:2	FBgn0037702:13	FBgn0037624:2	FBgn0037363:3	FBgn0037313:5	FBgn0036379:17	FBgn0035793:5	FBgn0035500:8	FBgn0035357:10	FBgn0034282:5	FBgn0034068:9	FBgn0033636:3	FBgn0033631:9	FBgn0032388:4	FBgn0031149:3	FBgn0030205:4	FBgn0030089:9	FBgn0029903:9	FBgn0028386:3	FBgn0025681:2	FBgn0020620:8	FBgn0015754:12	FBgn0011823:2	FBgn0011300:9	FBgn0011225:14	FBgn0010280:5	FBgn0010280:12	FBgn0005536:28	FBgn0004587:4	FBgn0004436:2	FBgn0004362:2	FBgn0003660:2	FBgn0003612:4	FBgn0003013:9	FBgn0003013:6	FBgn0002873:4	FBgn0000634:12	CG9553:3	CG9495:2	CG8912:5	CG8787:3	CG8287:3	CG7398:3	CG6995:6	CG6995:14	CG6964:4	CG6554:3	CG6235:4	CG5942:5	CG5830:4	CG5821:4	CG5374:3	CG5261:4	CG3412:4	CG33991:9	CG32685:7	CG32685:3	CG32529:5	CG31992:8	CG2890:3	CG18492:3	CG18445:6	CG17998:3	CG1783:3	CG17743:5	CG17471:3	CG14938:11	CG14938:10
8	FBgn0262519	FBgn0261933	FBgn0261792	FBgn0261790	FBgn0261119	FBgn0261068	FBgn0260944	FBgn0260456	FBgn0260400	FBgn0260010	FBgn0259789	FBgn0086897	FBgn0086895	FBgn0086613	FBgn0083987	FBgn0067622	FBgn0052344	FBgn0051957	FBgn0051368	FBgn0051054	FBgn0050342	FBgn0050122	FBgn0041186	FBgn0040286	FBgn0040284	FBgn0039977	FBgn0039828	FBgn0039730	FBgn0039626	FBgn0039581	FBgn0039566	FBgn0039558	FBgn0039338	FBgn0039270	FBgn0039233	FBgn0039229	FBgn0039215	FBgn0039183	FBgn0039182	FBgn0038964	FBgn0038464	FBgn0038146	FBgn0038046	FBgn0037737	FBgn0037707	FBgn0037660	FBgn0037573	FBgn0037504	FBgn0036915	FBgn0036828	FBgn0036733	FBgn0036548	FBgn0036487	FBgn0036340	FBgn0036104	FBgn0036018	FBgn0035872	FBgn0035520	FBgn0035336	FBgn0035294	FBgn0035136	FBgn0035063	FBgn0034879	FBgn0034598	FBgn0034564	FBgn0034496	FBgn0033859	FBgn0033741	FBgn0033688	FBgn0033554	FBgn0033378	FBgn0033210	FBgn0033169	FBgn0033160	FBgn0032919	FBgn0032701	FBgn0032690	FBgn0032620	FBgn0032408	FBgn0032388	FBgn0032240	FBgn0032051	FBgn0032050	FBgn0031951	FBgn0031822	FBgn0031601	FBgn0031493	FBgn0031492	FBgn0031456	FBgn0031318	FBgn0031287	FBgn0031266	FBgn0031252	FBgn0031229	FBgn0030969	FBgn0030959	FBgn0030855	FBgn0030720	FBgn0030631	FBgn0030571	FBgn0030479	FBgn0030468	FBgn0030235	FBgn0030063	FBgn0029833	FBgn0029714	FBgn0029525	FBgn0029148	FBgn0028919	FBgn0028554	FBgn0028474	FBgn0027841	FBgn0027784	FBgn0027620	FBgn0027617	FBgn0027602	FBgn0027553	FBgn0027548	FBgn0027514	FBgn0027334	FBgn0026722	FBgn0026713	FBgn0026402	FBgn0026196	FBgn0025571	FBgn0025140	FBgn0024998	FBgn0024987	FBgn0024285	FBgn0023542	FBgn0022986	FBgn0022985	FBgn0022943	FBgn0022070	FBgn0021995	FBgn0021895	FBgn0020306	FBgn0020305	FBgn0017457	FBgn0017430	FBgn0016978	FBgn0015907	FBgn0015818	FBgn0015527	FBgn0014189	FBgn0011824	FBgn0011640	FBgn0011638	FBgn0011604	FBgn0011571	FBgn0010926	FBgn0010774	FBgn0010416	FBgn0005649	FBgn0005648	FBgn0005411	FBgn0005410	FBgn0004587	FBgn0004556	FBgn0004401	FBgn0004237	FBgn0003977	FBgn0003931	FBgn0003732	FBgn0003449	FBgn0003062	FBgn0002989	FBgn0001986	FBgn0001565	FBgn0001491	FBgn0001330	FBgn0000662	FBgn0000377	FBgn0000212	FBgn0262508:11	FBgn0261836:21	FBgn0261626:9	FBgn0261553:4	FBgn0261263:17	FBgn0261259:13	FBgn0260632:6	FBgn0260233:4	FBgn0259699:5	FBgn0259221:6	FBgn0259174:4	FBgn0259143:4	FBgn0259111:6	FBgn0259111:4	FBgn0250861:7	FBgn0086758:10	FBgn0085427:13	FBgn0085402:15	FBgn0085391:8	FBgn0066084:2	FBgn0061200:8	FBgn0053995:8	FBgn0053197:2	FBgn0053144:6	FBgn0052423:3	FBgn0052296:2	FBgn0052130:8	FBgn0052062:12	FBgn0051989:4	FBgn0050011:8	FBgn0042650:2	FBgn0041191:6	FBgn0040382:3	FBgn0040070:4	FBgn0039054:6	FBgn0038720:6	FBgn0038720:5	FBgn0038661:7	FBgn0038197:6	FBgn0038063:5	FBgn0037804:8	FBgn0037804:6	FBgn0037804:10	FBgn0037752:2	FBgn0037705:7	FBgn0037643:10	FBgn0036505:7	FBgn0036379:9	FBgn0036379:13	FBgn0036379:11	FBgn0035542:8	FBgn0035438:4	FBgn0035388:3	FBgn0035388:10	FBgn0035253:14	FBgn0034971:4	FBgn0034412:9	FBgn0034412:6	FBgn0034180:9	FBgn0033919:5	FBgn0033919:3	FBgn0033919:2	FBgn0033777:4	FBgn0033631:6	FBgn0033544:7	FBgn0033269:6	FBgn0033269:4	FBgn0033269:3	FBgn0033246:7	FBgn0033246:4	FBgn0033246:10	FBgn0032901:11	FBgn0032889:11	FBgn0032774:4	FBgn0032497:9	FBgn0032497:15	FBgn0032497:12	FBgn0032156:10	FBgn0031995:9	FBgn0031995:8	FBgn0031674:9	FBgn0031637:7	FBgn0031637:5	FBgn0031395:4	FBgn0031374:14	FBgn0030737:2	FBgn0030052:5	FBgn0029504:5	FBgn0029504:3	FBgn0028743:2	FBgn0028704:6	FBgn0028371:10	FBgn0027790:4	FBgn0027580:5	FBgn0027529:6	FBgn0026753:2	FBgn0025777:6	FBgn0024320:9	FBgn0024320:3	FBgn0024242:34	FBgn0023458:7	FBgn0022382:10	FBgn0020611:6	FBgn0020503:15	FBgn0020236:6	FBgn0013733:6	FBgn0013733:2	FBgn0013342:8	FBgn0013325:2	FBgn0013263:7	FBgn0011274:6	FBgn0011274:4	FBgn0010575:11	FBgn0010548:8	FBgn0010470:5	FBgn0010434:16	FBgn0010434:15	FBgn0010424:2	FBgn0010415:3	FBgn0010352:9	FBgn0010352:17	FBgn0010352:16	FBgn0010349:4	FBgn0010225:7	FBgn0010225:11	FBgn0010225:10	FBgn0004875:10	FBgn0004624:20	FBgn0004598:17	FBgn0004169:6	FBgn0004169:11	FBgn0004167:9	FBgn0004167:18	FBgn0003890:2	FBgn0003425:21	FBgn0003349:18	FBgn0003177:17	FBgn0003165:6	FBgn0003093:9	FBgn0001311:6	FBgn0001311:11	FBgn0001098:2	FBgn0000721:10	FBgn0000667:9	FBgn0000667:8	FBgn0000667:6	FBgn0000667:11	FBgn0000667:10	FBgn0000562:3	FBgn0000210:8	FBgn0000116:2	CG9999:3	CG9712:5	CG9336:2	CG9326:3	CG9165:3	CG8938:3	CG8651:2	CG8651:17	CG8522:7	CG8485:7	CG8485:2	CG8430:2	CG8184:17	CG8118:10	CG8098:5	CG8098:4	CG8078:2	CG7834:2	CG7793:3	CG7740:14	CG7478:2	CG7267:2	CG7100:34	CG7100:28	CG6906:2	CG6783:2	CG6593:3	CG6214:10	CG6206:11	CG6014:6	CG5930:3	CG5887:4	CG5836:2	CG5594:14	CG5403:7	CG5366:7	CG5269:5	CG5261:6	CG5214:4	CG5064:2	CG4928:5	CG4220:6	CG4182:2	CG4180:2	CG4170:2	CG4067:2	CG4001:6	CG4001:10	CG3981:2	CG3973:6	CG3733:6	CG3665:3	CG3525:12	CG3484:4	CG3481:3	CG3456:4	CG3373:2	CG3299:5	CG32694:3	CG32594:11	CG32556:7	CG32146:5	CG32133:3	CG31739:3	CG31531:7	CG31531:5	CG30197:3	CG30185:2	CG2841:2	CG2171:2	CG2096:3	CG1938:7	CG1891:3	CG18250:17	CG17697:2	CG17332:2	CG17052:2	CG16973:11	CG1681:3	CG16721:3	CG1640:2	CG15506:2	CG1512:8	CG1475:2	CG14207:3	CG1417:8	CG13188:6	CG13188:10	CG12233:6	CG12075:4	CG12075:2	CG11276:4	CG11151:2	CG11050:2	CG10527:2	CG10120:2	CG10119:2	CG10109:3
9	FBgn0043022	FBgn0043021	FBgn0041720	FBgn0004192	FBgn0004191	FBgn0003938	FBgn0003936	FBgn0003935	FBgn0003934	FBgn0003933	FBgn0003923	FBgn0003922	FBgn0003920	FBgn0260749:11	FBgn0259682:11	FBgn0259174:21	FBgn0052138:7	FBgn0051314:5	FBgn0051158:6	FBgn0050359:5	FBgn0040493:5	FBgn0038877:2	FBgn0037344:3	FBgn0035533:8	FBgn0035142:7	FBgn0034075:4	FBgn0033889:3	FBgn0033886:3	FBgn0033460:4	FBgn0033352:8	FBgn0033313:13	FBgn0033313:12	FBgn0032305:5	FBgn0031020:2	FBgn0030812:12	FBgn0028968:6	FBgn0028539:4	FBgn0027951:4	FBgn0027951:13	FBgn0027948:13	FBgn0027561:6	FBgn0027335:7	FBgn0027335:5	FBgn0025640:2	FBgn0023213:8	FBgn0015622:8	FBgn0015622:3	FBgn0015513:6	FBgn0014001:10	FBgn0010288:3	FBgn0003028:4	FBgn0001222:7	CR32011:7	CR32010:6	CR32009:4	CG9412:4	CG9086:8	CG8947:2	CG6582:4	CG6369:5	CG5510:2	CG5508:4	CG3733:2	CG3376:5	CG31992:6	CG31137:7	CG18492:5	CG17245:4	CG11505:5
10	FBgn0261287	FBgn0039797	FBgn0037939	FBgn0035938	FBgn0034740	FBgn0034739	FBgn0034659	FBgn0033862	FBgn0032156	FBgn0011206	FBgn0010263	FBgn0003435	FBgn0261854:7	FBgn0260049:7	FBgn0259984:8	FBgn0259937:5	FBgn0259917:4	FBgn0085432:19	FBgn0085427:15	FBgn0085409:3	FBgn0083919:10	FBgn0063485:8	FBgn0061200:4	FBgn0053555:5	FBgn0052000:11	FBgn0051158:15	FBgn0050389:2	FBgn0040284:3	FBgn0040092:4	FBgn0039936:3	FBgn0039186:4	FBgn0037321:3	FBgn0036958:10	FBgn0035871:2	FBgn0035388:4	FBgn0033699:5	FBgn0033352:3	FBgn0032961:4	FBgn0031879:5	FBgn0031016:5	FBgn0030812:7	FBgn0029933:5	FBgn0028582:12	FBgn0028577:3	FBgn0027547:2	FBgn0027534:9	FBgn0026192:2	FBgn0022984:5	FBgn0022382:7	FBgn0020304:6	FBgn0020279:12	FBgn0013997:8	FBgn0013765:8	FBgn0011745:5	FBgn0011745:3	FBgn0010905:6	FBgn0010551:4	FBgn0005634:9	FBgn0004387:8	FBgn0004169:3	FBgn0004167:8	FBgn0004117:6	FBgn0003890:3	FBgn0003744:2	FBgn0003659:14	FBgn0003261:3	FBgn0000578:9	FBgn0000064:4	CG9484:6	CG9056:2	CG9056:10	CG8625:2	CG7954:5	CG7954:3	CG7935:4	CG7178:10	CG7100:11	CG6671:6	CG6376:10	CG6117:6	CG6016:3	CG5208:4	CG4700:7	CG4700:10	CG33936:3	CG33094:4	CG32479:5	CG32146:9	CG18250:6	CG18250:11	CG17520:4	CG1683:2	CG13849:2	CG12244:3	CG12238:9	CG11107:4	CG10473:3
